# Supplementary material for: The essentiality landscape of cell cycle related genes in human pluripotent and cancer cells
Source: Cell Div. 2019 Dec 23;14:15. doi: 10.1186/s13008-019-0058-4 (PMC6927170; doi:10.1186/s13008-019-0058-4)
Supplement: Supplementary file 1 — Additional file 1: Table S1. CRISPR scores and significance values of cell cycle phase genes, categorized by cell cycle phase. [file 13008_2019_58_MOESM1_ESM.xlsx]

## Sheet: Supplementary Table 1
CRISPR scores and significance values of cell cycle phase genes, categorized by cell cycle phase
Ensembl ID	Gene Symbol	Phase	KBM7 CS*	KBM7 significance*	K562 CS*	K562 significance*	Jiyoye CS*	Jiyoye significance*	Raji CS*	Raji significance*	hESC CS**	hESC significance**
ENSG00000141338	ABCA8	S	-0.228	0.94797	-0.623	0.769115	-0.179	0.928416	-0.171	0.713617	0.41	0.352
ENSG00000122971	ACADS	G2M	-0.078	0.959766	-0.481	0.553314	0.13	0.922833	-0.02	0.789857	-0.65	0.24
ENSG00000134575	ACP2	G2M	-0.049	0.864097	-0.251	0.661088	0.327	0.303713	-0.169	0.51854	-0.85	0.764			*	Obtained from: Wang, T. et al., Science (2015).
ENSG00000102575	ACP5	G1	-0.228	0.99939	-0.731	0.451213	-0.573	0.397917	-0.405	0.575868	-0.46	0.766			**	Obtained from: Yilmaz, A. et al., Nat. Cell Biol. (2018).
ENSG00000151726	ACSL1	S+G2M	0.298	0.0635607	0.135	0.617759	0.016	0.922833	-1.759	0.000773718	-0.11	0.875
ENSG00000169717	ACTRT2	G1	0.195	0.333974	0.018	0.781983	0.243	0.431349	0.28	0.363292	-0.31	0.973
ENSG00000140955	ADAD2	G2M	-0.277	0.653166	-0.795	0.369084	-0.275	0.740411	-0.566	0.337863	-0.15	0.612
ENSG00000168594	ADAM29	G2M	0.412	0.0862303	0.281	0.228121	-0.017	0.990492	0.152	0.0882321	-0.45	0.886
ENSG00000129467	ADCY4	G1	-0.404	0.274424	-1.329	0.0946131	-0.218	0.779847	-0.36	0.670889	-0.75	0.455
ENSG00000121281	ADCY7	G2M	0.255	0.431137	0.049	0.379914	-0.553	0.47282	-0.367	0.384502	-0.51	0.715
ENSG00000155897	ADCY8	G1	0.052	0.667257	0.012	0.537499	-0.17	0.964425	0.243	0.674751	-0.13	0.603
ENSG00000153531	ADPRHL1	G2M	-0.021	0.754397	0.141	0.330177	0.166	0.746133	0.154	0.469261	-0.06	0.228
ENSG00000173020	ADRBK1	G2M	-0.282	0.509834	-0.761	0.133418	-0.66	0.37905	-0.54	0.659377	-1.14	0.091
ENSG00000139154	AEBP2	G2M	-0.287	0.431838	0.568	0.0290266	-0.246	0.670057	-0.099	0.839567	-0.8	0.0917
ENSG00000169129	AFAP1L2	G1	-0.369	0.606235	-0.402	0.871216	-0.255	0.689381	-0.407	0.952097	-0.71	0.468
ENSG00000084693	AGBL5	G1	-1.022	0.493954	-1.453	0.684386	-0.458	0.819743	-0.517	0.88691	-1.68	0.0344
ENSG00000158669	AGPAT6	G1	-0.285	0.515897	0.226	0.402515	0.293	0.178742	-0.402	0.227334	-0.93	0.216
ENSG00000113492	AGXT2	G1	0.456	0.0963433	-0.031	0.797754	0.273	0.563223	0.357	0.245564	-0.01	0.422
ENSG00000147853	AK3	G1	0.23	0.169045	0.346	0.0584922	0.244	0.505827	0.064	0.850825	-0.12	0.362
ENSG00000198074	AKR1B10	G2M	0.351	0.0611005	0.219	0.480839	0.311	0.244919	0.325	0.181746	-0.13	0.431
ENSG00000151632	AKR1C2	S+G2M	-0.184	0.574957	-0.242	0.913791	-0.101	0.93186	0.36	0.268771	-0.3	0.653
ENSG00000162482	AKR7A3	G2M	-0.112	0.934461	-0.336	0.781983	0.145	0.769375	0.009	0.83764	0.41	0.298
ENSG00000132746	ALDH3B2	G2M	-0.016	0.928373	-0.529	0.363378	0.177	0.618701	-0.014	0.783876	-0.32	0.777
ENSG00000239382	ALKBH6	G2M	-0.361	0.492567	-0.313	0.65848	0.161	0.769375	-0.1	0.973354	-0.34	0.913
ENSG00000163283	ALPP	G2M	0.409	0.106272	-0.285	0.288927	-0.173	0.89822	-0.101	0.369381	-0.01	0.105
ENSG00000003393	ALS2	G2M	0.13	0.691146	-0.242	0.823842	-0.114	0.821262	0.102	0.728475	-0.77	0.545
ENSG00000178038	ALS2CL	G2M	-1.028	0.444458	-2.309	0.17643	-0.427	0.941711	-0.764	0.513262	-0.84	0.455
ENSG00000176248	ANAPC2	S	-2.433	0.00126249	-4.29	3.87e-05	-1.91	0.0136241	-2.888	0.000155002	-1.93	0.00474
ENSG00000144504	ANKMY1	G2M	0.013	0.739857	-0.145	0.634285	-0.045	0.701733	-0.024	0.802902	-0.87	0.458
ENSG00000163516	ANKZF1	G1	0.02	0.697367	0.117	0.377304	0.085	0.886926	0.543	0.0899077	-0.45	0.913
ENSG00000011426	ANLN	G2M	-0.964	0.0669568	-0.27	0.986571	-0.385	0.242689	-0.275	0.642038	-1.12	0.561
ENSG00000164111	ANXA5	G2M	0.149	0.337958	0.309	0.27172	0.222	0.549038	0.068	0.918576	-0.21	0.801
ENSG00000103723	AP3B2	G2M	-0.342	0.335697	-0.029	0.504248	0.032	0.928315	-0.139	0.908226	-0.66	0.533
ENSG00000115266	APC2	G2M	-0.136	0.842126	-0.574	0.608523	-0.147	0.998441	-0.624	0.729782	-0.64	0.439
ENSG00000117362	APH1A	G2M	-0.28	0.926366	-0.526	0.971461	0.195	0.938336	-0.03	0.930157	-1.18	0.0833
ENSG00000166181	API5	G2M	-0.483	0.225105	0.056	0.406399	-0.602	0.222195	-0.177	0.706813	0.26	0.101
ENSG00000128394	APOBEC3F	G2M	0.142	0.112719	-0.24	0.285565	-0.259	0.635015	0	0.992626	0.13	0.26
ENSG00000130208	APOC1	G2M	-0.211	0.51324	-0.467	0.268177	-0.331	0.222034	0.078	0.605595	-0.19	0.616
ENSG00000234906	APOC2	G2M	0.022	0.504307	-0.305	0.0694661	0.118	0.905405	-0.062	0.748392	-0.28	0.195
ENSG00000100342	APOL1	G2M	-0.02	0.780141	-0.489	0.86075	-0.092	0.808565	0.124	0.854368	-0.51	0.775
ENSG00000198931	APRT	G1	-1.352	0.0205869	-1.321	0.0804006	-0.661	0.700197	-0.288	0.620868	-0.62	0.752
ENSG00000171885	AQP4	G2M	0.005	0.626989	-0.252	0.936364	-0.216	0.879551	0.397	0.329607	-0.25	0.883
ENSG00000101199	ARFGAP1	S	-0.012	0.6514	-0.338	0.974635	0.184	0.598739	-0.113	0.83764	-0.07	0.132
ENSG00000149182	ARFGAP2	G2M	-0.252	0.503375	-0.212	0.657512	-0.03	0.593195	0.028	0.919094	-0.71	0.82
ENSG00000138639	ARHGAP24	G2M	0.049	0.711314	0.21	0.334726	0.047	0.745136	0.134	0.819938	-0.51	0.776
ENSG00000006740	ARHGAP44	G2M	0.016	0.792381	-0.438	0.254283	0.251	0.572302	-0.148	0.905245	-0.68	0.489
ENSG00000165801	ARHGEF40	G2M	-0.082	0.733368	-0.191	0.760433	-0.094	0.824891	-0.457	0.942904	-0.55	0.863
ENSG00000102606	ARHGEF7	G2M	0.116	0.495658	0.248	0.404177	-0.336	0.648851	0.245	0.492091	-0.16	0.735
ENSG00000175414	ARL10	G2M	0.368	0.258793	-0.48	0.409962	0.157	0.853391	0.322	0.538936	-0.79	0.598
ENSG00000128989	ARPP19	G1	0.03	0.718722	0.247	0.240475	0.135	0.737071	0.236	0.614236	-0.41	0.679
ENSG00000140450	ARRDC4	G2M	0.27	0.331772	0.691	0.0965845	0.28	0.418739	0.519	0.384502	0.29	0.374
ENSG00000141337	ARSG	G2M	-0.095	0.932519	-0.398	0.9489	0.079	0.802359	-0.052	0.911812	0.02	0.238
ENSG00000004848	ARX	G2M	0.109	0.534066	0.078	0.720084	-0.233	0.995579	0.006	0.926678	-0.63	0.992
ENSG00000108684	ASIC2	G2M	-0.071	0.889431	-0.135	0.938771	-0.246	0.976763	0.08	0.740637	-0.83	0.631
ENSG00000213199	ASIC3	G1	0.082	0.646437	-0.44	0.598871	0.185	0.719752	-0.252	0.942904	-0.26	0.381
ENSG00000198356	ASNA1	G1	-1.683	0.00234651	-1.17	0.0222138	-0.93	0.0503019	-0.896	0.0344865	-0.9	0.13
ENSG00000108381	ASPA	G2M	0.263	0.11476	0.389	0.0780037	0.238	0.10916	0.191	0.341873	0.18	0.109
ENSG00000197548	ATG7	G1	-0.116	0.954663	-0.298	0.712619	0.439	0.467847	0.687	0.055202	-0.63	0.322
ENSG00000177556	ATOX1	G2M	0.35	0.00535414	-0.19	0.744884	-0.087	0.992379	-0.078	0.790158	-0.79	0.644
ENSG00000163399	ATP1A1	G1	-2.981	5.87e-05	-2.994	3.76e-05	-0.502	0.313322	-0.919	0.0069263	-0.61	0.288
ENSG00000129244	ATP1B2	G1	-0.066	0.877066	-0.547	0.77916	-0.245	0.818381	-0.401	0.871033	-0.43	0.523
ENSG00000186009	ATP4B	G2M	0.572	0.0326312	0.378	0.351808	-0.21	0.990308	0.375	0.188606	0.05	0.168
ENSG00000205464	ATP6AP1L	G1	0.076	0.685893	-0.076	0.877595	0.138	0.562709	0.027	0.449887	-0.36	0.891
ENSG00000147416	ATP6V1B2	G1	-1.989	0.00478512	-3.872	0.000969381	-2.675	0.000265992	-3.214	1.98e-05	-3.26	3.14e-05
ENSG00000178999	AURKB	G2M	-1.964	0.00259987	-3.09	0.000752398	-2.737	0.000104626	-2.184	0.000848405	-1.63	0.0675
ENSG00000166148	AVPR1A	G1	0.423	0.290695	0.061	0.387865	0.095	0.579395	0.017	0.848686	-0.02	0.497
ENSG00000141577	AZI1	S+G2M	-1.526	0.0971434	-2.673	0.012778	-1.367	0.349411	-1.038	0.144245	-1.38	0.151
ENSG00000174684	B3GNT1	G1	-0.451	0.792866	-0.769	0.372387	-0.173	0.962685	-0.438	0.10604	-0.47	0.63
ENSG00000175866	BAIAP2	G2M	-0.162	0.671427	-0.087	0.245502	0.094	0.580615	-0.079	0.958664	-0.3	0.935
ENSG00000007516	BAIAP3	G2M	-0.379	0.51349	-0.299	0.203617	0.178	0.876095	0.19	0.139151	-1.01	0.404
ENSG00000138376	BARD1	G2M	-0.56	0.187292	0.149	0.48952	0.164	0.726693	0.043	0.79085	-0.56	0.659
ENSG00000105327	BBC3	G1	-0.433	0.994846	-0.482	0.999507	-0.422	0.985589	-0.105	0.987536	-0.26	0.266
ENSG00000187244	BCAM	G2M	-0.766	0.579339	-1.887	0.115046	-0.575	0.770169	-0.627	0.974215	-1.15	0.544
ENSG00000075790	BCAP29	S	0.119	0.711314	0.018	0.7498	0.222	0.375945	0.091	0.307262	-0.59	0.328
ENSG00000107949	BCCIP	S+G2M	-1.388	0.168771	-1.951	0.0146239	-1.206	0.0297538	-1.254	0.0543425	-1.85	0.000554
ENSG00000127152	BCL11B	G1	0.348	0.0870583	0.339	0.348831	0.106	0.656626	0.245	0.662104	-0.48	0.735
ENSG00000069399	BCL3	S	0.083	0.605031	-0.495	0.75017	-0.379	0.620353	-0.551	0.11545	-0.17	0.499
ENSG00000089685	BIRC5	G2M	-1.873	0.000375066	-3.154	0.000467768	-2.89	0.000122442	-1.052	0.0301705	-1.96	0.0244
ENSG00000125378	BMP4	G2M	0.263	0.148164	0.134	0.675941	0.236	0.40599	0.036	0.839392	0.3	0.0579
ENSG00000124508	BTN2A2	G1	0.381	0.04447	0.035	0.897469	0.078	0.340366	0.041	0.737023	-0.01	0.283
ENSG00000169679	BUB1	G1	-0.893	0.322331	-0.618	0.39221	-0.378	0.693471	-0.681	0.463274	-1.18	0.342
ENSG00000082153	BZW1	S	0.225	0.419549	0.371	0.245366	0.188	0.715701	0.141	0.664064	-0.32	0.998
ENSG00000176029	C11orf16	G2M	-0.089	0.703824	-0.022	0.961389	0.103	0.58906	-0.054	0.787514	-0.5	0.733
ENSG00000134548	C12orf39	G2M	0.269	0.118561	0.443	0.0689363	0.05	0.934747	0.677	0.00134927	0.06	0.267
ENSG00000156411	C14orf2	G2M	0.173	0.188362	0.394	0.304246	-0.092	0.97001	-0.092	0.917123	-0.24	0.679
ENSG00000161992	C16orf11	G2M	-0.357	0.749589	-0.534	0.943634	0.147	0.709001	-0.251	0.987536	-0.91	0.408
ENSG00000141219	C17orf80	G2M	0.241	0.181848	-0.217	0.895915	0.045	0.955479	0.156	0.412322	-0.06	0.422
ENSG00000187997	C17orf99	S	0.036	0.703788	0.046	0.89585	0.267	0.19757	0.06	0.274633	0.23	0.0068
ENSG00000104979	C19orf53	G2M	-1.106	0.006069	-1.555	0.0149363	-0.94	0.0424217	-0.845	0.0856916	-1.87	0.00803
ENSG00000178965	C1orf173	G2M	0.095	0.205766	0.263	0.422533	0.186	0.516621	0.279	0.430327	-0.52	0.843
ENSG00000125462	C1orf61	G2M	-0.319	0.648264	-0.71	0.491781	-0.178	0.888622	-0.343	0.925201	-0.85	0.874
ENSG00000173918	C1QTNF1	S+G2M	0.173	0.303272	0.096	0.669263	0.111	0.626559	-0.117	0.871945	-0.39	0.724
ENSG00000174928	C3orf33	G2M	0.002	0.605031	0.234	0.267284	0.067	0.899824	0.41	0.236643	0.07	0.325
ENSG00000164123	C4orf45	G2M	0.127	0.376756	0.447	0.0408186	0.248	0.478078	0.072	0.186666	0.39	0.123
ENSG00000197603	C5orf42	G1	-0.253	0.411999	-0.174	0.525579	0.053	0.834511	-0.125	0.842661	-0.22	0.636
ENSG00000178722	C5orf64	G1	0.022	0.400244	0.114	0.184181	0.165	0.3156	0.196	0.386844	0.78	0.000284
ENSG00000175600	C7orf10	G2M	-0.133	0.638412	-0.175	0.951011	0.051	0.848814	0.189	0.535735	0.23	0.106
ENSG00000164645	C7orf62	G2M	0.109	0.385241	0.335	0.132495	0.084	0.709001	-0.032	0.78733	0.32	0.208
ENSG00000241852	C8orf58	G2M	-0.715	0.120564	-0.326	0.787722	-0.071	0.968982	-0.087	0.899034	-0.54	0.751
ENSG00000180539	C9orf139	G2M	-0.528	0.465506	-0.264	0.900142	-0.22	0.779773	-0.061	0.787514	-0.37	0.642
ENSG00000197768	C9orf173	G2M	-0.214	0.752303	-0.154	0.579034	-0.083	0.842056	-0.354	0.76139	-0.5	0.805
ENSG00000185015	CA13	G2M	-0.031	0.672639	0.097	0.710224	0.462	0.148942	0.536	0.045426	0.03	0.0917
ENSG00000118298	CA14	G1	-0.127	0.807466	0.038	0.457123	-0.257	0.969637	-0.155	0.549466	-0.72	0.805
ENSG00000164879	CA3	G2M	-0.093	0.939697	-0.079	0.818243	0.077	0.775856	0.167	0.636301	0.04	0.484
ENSG00000167434	CA4	G2M	-0.338	0.315411	-0.198	0.937327	0.153	0.300805	0.035	0.64918	-0.25	0.633
ENSG00000135932	CAB39	G2M	-1.078	0.00898285	-0.686	0.104199	0.055	0.89409	-0.089	0.864544	-0.77	0.166
ENSG00000154040	CABYR	G2M	0.113	0.687802	-0.092	0.97949	0.204	0.450327	0.206	0.464919	-0.62	0.83
ENSG00000141837	CACNA1A	G1	-0.525	0.504307	-1.839	0.0968599	-0.453	0.812831	-0.797	0.226415	-0.68	0.764
ENSG00000196557	CACNA1H	G2M	-0.004	0.554933	-0.312	0.877906	0.326	0.346061	0.027	0.934923	-0.64	0.667
ENSG00000166862	CACNG2	G1	-0.063	0.804274	-0.333	0.703684	0.141	0.62939	0.19	0.828162	-0.61	0.975
ENSG00000108509	CAMTA2	G2M	-0.455	0.887439	-0.709	0.792593	0.179	0.477206	-0.176	0.925201	-0.74	0.471
ENSG00000131236	CAP1	G2M	-0.359	0.495731	0.25	0.343458	-0.296	0.762371	0.119	0.565891	-1.21	0.139
ENSG00000064012	CASP8	G1	0.993	0.000160315	0.284	0.07682	0.668	0.00673784	0.421	0.314517	-0.71	0.664
ENSG00000183741	CBX6	G2M	0.326	0.313421	-0.257	0.636941	-0.03	0.985871	-0.019	0.996958	-0.45	0.978
ENSG00000171097	CCBL1	S	0.123	0.520824	0.371	0.256533	0.193	0.659516	0.228	0.560777	-0.11	0.642
ENSG00000176476	CCDC101	G2M	-1.798	0.000581123	-1.456	0.00521638	-1.641	0.00034601	-0.771	0.0104976	-1.43	0.0206
ENSG00000147144	CCDC120	G2M	-0.216	0.599535	-0.714	0.323854	-0.248	0.947146	-0.18	0.999975	-0.48	0.514
ENSG00000104957	CCDC130	G2M	-1.221	0.00980605	-2.503	0.00195427	-1.011	0.130647	-0.837	0.0128756	-1.73	0.000497
ENSG00000198003	CCDC151	G2M	-0.127	0.721658	-0.487	0.69132	-0.16	0.817572	-0.325	0.173312	-0.58	0.513
ENSG00000172156	CCL11	G2M	0.299	0.145128	0.524	0.100486	0.535	0.093766	0.669	0.0234198	-0.09	0.775
ENSG00000181374	CCL13	G2M	0.334	0.214745	0.501	0.0680862	-0.01	0.966541	0.234	0.138637	-0.15	0.338
ENSG00000115009	CCL20	G2M	0.467	0.0430857	0.431	0.291166	0.181	0.676402	0.303	0.237429	0.28	0.00469
ENSG00000112237	CCNC	G1	-0.499	0.130027	-2.038	0.00734083	-1.142	0.0134386	-1.222	0.0152154	-0.46	0.87
ENSG00000112576	CCND3	G1	-0.202	0.895938	-0.371	0.716743	-2.617	0.00178878	-1.603	0.102933	-0.53	0.658
ENSG00000163249	CCNYL1	G1	0.241	0.52367	0.544	0.0405072	0.333	0.188732	0.626	0.0291338	0.07	0.297
ENSG00000146574	CCZ1B	G2M	0.173	0.350083	-0.364	0.905437	-0.12	0.840221	-0.002	0.844709	-1.14	0.075
ENSG00000139193	CD27	G2M	-0.023	0.738253	-0.609	0.500942	0.146	0.787543	-0.008	0.538629	-0.35	0.616
ENSG00000169217	CD2BP2	S	-0.526	0.17663	-0.177	0.296431	-0.805	0.153215	-1.041	0.00656183	-1.23	0.0461
ENSG00000130177	CDC16	S	-3.71	3.4e-05	-4.871	4.31e-05	-3.104	3.07e-05	-2.621	0.000323772	-2.15	7.14e-05
ENSG00000094880	CDC23	S	-2.152	3.4e-05	-3.214	0.000507745	-2.335	0.000127978	-1.436	0.00268509	-2.4	8.27e-05
ENSG00000101224	CDC25B	G2M	-0.486	0.850581	-0.951	0.501689	-0.335	0.91252	-0.373	0.538037	-0.68	0.98
ENSG00000168438	CDC40	G2M	-1.308	0.0358479	-2.764	0.00573363	-1.404	0.0100715	-0.832	0.291698	-1.4	0.0162
ENSG00000096401	CDC5L	G2M	-1.965	0.00187589	-2.718	0.000141497	-2.184	9.13e-05	-1.501	0.0235622	-1.94	0.000624
ENSG00000094804	CDC6	S	-1.438	0.00106156	-1.634	0.00958141	-2.41	0.0135051	-1.988	0.0019801	-1.89	0.0415
ENSG00000111665	CDCA3	G2M	-0.234	0.30381	-0.799	0.0847496	-0.096	0.700047	-0.222	0.705759	-0.56	0.963
ENSG00000170779	CDCA4	G2M	-0.482	0.895046	-0.503	0.858544	-0.459	0.708393	-0.284	0.961863	-1.22	0.0755
ENSG00000146670	CDCA5	G2M	-1.419	0.0836603	-1.793	0.00700987	-1.378	0.00315559	-1.409	0.14145	-1.59	0.0258
ENSG00000134690	CDCA8	G2M	-1.813	0.0800425	-1.538	0.22399	-2.334	0.020473	-1.016	0.0918904	-1.98	0.0024
ENSG00000128536	CDHR3	G2M	-0.159	0.965233	-0.575	0.630244	0.217	0.717166	-0.204	0.748315	-0.94	0.236
ENSG00000170312	CDK1	G2M	-1.913	0.0160201	-3.655	0.00112142	-1.923	0.000174122	-2.266	0.000769116	-1.9	0.00756
ENSG00000167258	CDK12	G2M	-1.19	0.019017	-1.02	0.540707	-0.522	0.0637154	-0.996	0.053474	-1.93	0.00302
ENSG00000117266	CDK18	G2M	-0.258	0.75675	-1.047	0.787892	-0.059	0.869066	-0.264	0.872367	-1.28	0.0925
ENSG00000123374	CDK2	G2M	-0.885	0.00566986	-0.653	0.280682	-0.318	0.958651	-0.476	0.250277	-1.26	0.168
ENSG00000138769	CDKL2	G2M	0.059	0.50875	0.501	0.0786067	0.306	0.534374	0.24	0.229022	-0.53	0.683
ENSG00000124762	CDKN1A	G2M	-0.09	0.907083	-1.1	0.178939	0.009	0.990972	0.179	0.580541	-0.45	0.871
ENSG00000111276	CDKN1B	G2M	0.113	0.802554	-0.003	0.737789	0.278	0.759815	0.74	0.0102512	-0.47	0.86
ENSG00000147883	CDKN2B	G2M	-0.204	0.710601	0.882	0.00296878	0.308	0.203417	0.217	0.266961	0.12	0.184
ENSG00000129355	CDKN2D	G1	0.056	0.665913	0.02	0.642444	-0.173	0.520108	0.079	0.800737	-0.01	0.076
ENSG00000100526	CDKN3	G2M	0.231	0.264841	0.409	0.0373599	0.214	0.337765	0.155	0.455146	-0.56	0.678
ENSG00000167513	CDT1	S	-2.224	0.00953258	-3.741	0.00240667	-2.603	0.0188427	-2.402	0.00116386	-2.19	0.00919
ENSG00000113722	CDX1	G2M	0.412	0.137695	0.301	0.189084	0.391	0.576889	0.272	0.697424	-1.02	0.388
ENSG00000165556	CDX2	G2M	-0.717	0.0222229	-0.163	0.664727	-0.079	0.870329	-0.475	0.979444	-0.23	0.841
ENSG00000172216	CEBPB	G1	-0.32	0.246385	0.179	0.857019	0.001	0.740411	0.438	0.43647	-0.11	0.438
ENSG00000143702	CEP170	G2M	0.082	0.820679	0.328	0.0885584	0.326	0.324953	0.235	0.666598	0	0.423
ENSG00000138180	CEP55	G1	-1.427	0.0159778	-0.563	0.319677	-0.87	0.102662	-0.625	0.0801888	-0.18	0.536
ENSG00000198848	CES1	G2M	0.028	0.761363	-0.511	0.717942	-0.124	0.749236	0.289	0.379204	-0.01	0.224
ENSG00000003402	CFLAR	G2M	-1.573	0.0918578	0.193	0.498609	0.341	0.215009	-0.187	0.992124	-0.36	0.612
ENSG00000167670	CHAF1A	S+G2M	-1.886	0.000268009	-1.85	0.00586551	-2.258	0.00019962	-2.284	0.000178538	-1.84	0.0027
ENSG00000254505	CHMP4A	G2M	-0.187	0.995694	0.104	0.674299	-0.052	0.894583	-0.449	0.577404	-0.22	0.283
ENSG00000176108	CHMP6	G2M	-2.753	0.00394893	-2.947	0.0109988	-1.309	0.0565168	-1.759	0.0230011	-1.82	0.0295
ENSG00000181072	CHRM2	G2M	-0.125	0.765022	-0.066	0.942621	0.103	0.969618	0.205	0.481905	-0.7	0.951
ENSG00000133019	CHRM3	G1	0.207	0.508112	-0.013	0.611272	0.243	0.600545	0.19	0.347019	-0.53	0.837
ENSG00000184984	CHRM5	G2M	0.197	0.264341	0.171	0.196588	0.082	0.840096	-0.045	0.997339	-0.11	0.657
ENSG00000115526	CHST10	G1	-0.027	0.770472	-0.456	0.480001	0.123	0.773114	0.023	0.735847	-0.67	0.658
ENSG00000131873	CHSY1	G2M	0.003	0.459882	-0.02	0.454792	0.047	0.94876	0.053	0.61804	-0.4	0.271
ENSG00000114737	CISH	G1	-0.216	0.786574	-0.203	0.992579	0.124	0.93096	0.158	0.738151	-0.43	0.986
ENSG00000164442	CITED2	G2M	-1.204	0.00956513	-1.684	0.060712	-0.189	0.744008	-0.392	0.53777	-0.81	0.457
ENSG00000188037	CLCN1	G2M	-0.038	0.557292	-0.537	0.841539	0.095	0.572774	-0.17	0.884785	-0.23	0.788
ENSG00000150048	CLEC1A	G1	0.161	0.230216	0.145	0.315402	0.041	0.722688	0.046	0.61007	0	0.525
ENSG00000110852	CLEC2B	G2M	-0.112	0.759822	0.106	0.162473	0.137	0.916654	0.152	0.566432	0	0.662
ENSG00000169504	CLIC4	G2M	0.077	0.691483	-0.294	0.983444	0.075	0.798155	-0.196	0.947733	0.19	0.0802
ENSG00000013441	CLK1	G1	0.218	0.148715	0.362	0.192666	0.307	0.465076	0.255	0.27919	-0.48	0.953
ENSG00000174600	CMKLR1	G2M	-0.183	0.299214	-0.312	0.929301	-0.031	0.787749	0.019	0.939689	-1.08	0.681
ENSG00000183723	CMTM4	G1	0.013	0.939697	0	0.844872	0.203	0.676402	-0.012	0.803266	0.12	0.292
ENSG00000205423	CNEP1R1	G2M	-0.118	0.97555	-0.143	0.851327	-0.039	0.997934	-0.13	0.965022	-0.3	0.832
ENSG00000112280	COL9A1	G2M	0.394	0.0548871	-0.116	0.621144	0.435	0.0757935	0.338	0.576964	-1.06	0.169
ENSG00000148444	COMMD3	G2M	-0.746	0.0875143	-0.387	0.287229	0.259	0.60279	-0.122	0.965762	-1.73	0.0199
ENSG00000168090	COPS6	G2M	-1.946	0.0104184	-1.355	0.294934	-2.464	0.00752257	-0.956	0.0672953	-2.29	0.000989
ENSG00000163626	COX18	G2M	-0.486	0.247739	0.452	0.0398543	-0.677	0.117145	-0.154	0.887188	0.05	0.287
ENSG00000131055	COX4I2	S+G2M	-0.628	0.217719	-1.121	0.0385692	-0.423	0.308028	-0.757	0.678621	-1.42	0.0217
ENSG00000111775	COX6A1	G2M	-0.59	0.0772938	-0.745	0.522777	-0.541	0.283429	0.083	0.644365	-0.24	0.169
ENSG00000156885	COX6A2	G1	0.292	0.382908	0.147	0.271855	0.015	0.889597	0.008	0.966109	0.01	0.207
ENSG00000127054	CPSF3L	G2M	-1.958	0.026141	-1.85	0.0452139	-2.027	0.0170626	-2.531	0.000298245	-1.46	0.157
ENSG00000110090	CPT1A	G2M	-0.167	0.455063	-0.81	0.276436	0.149	0.959767	-0.307	0.975296	-1.15	0.137
ENSG00000072832	CRMP1	G1	-0.443	0.981419	-0.129	0.26801	-0.534	0.53747	-0.837	0.229022	-0.86	0.566
ENSG00000100122	CRYBB1	G2M	0.036	0.631816	0.014	0.805831	0.013	0.928802	0.031	0.779781	-0.47	0.456
ENSG00000100053	CRYBB3	G2M	-0.331	0.966177	-0.773	0.835812	-0.125	0.97001	-0.012	0.539556	-0.61	0.983
ENSG00000163599	CTLA4	G1	0.14	0.201675	0.334	0.211827	0.161	0.842464	0.508	0.251111	-0.39	0.825
ENSG00000132792	CTNNBL1	S	-0.99	0.00775961	-1.648	0.000393158	-0.707	0.162271	-0.723	0.0456064	-1.44	0.0108
ENSG00000143387	CTSK	G1	-0.039	0.762268	-0.12	0.835825	0.125	0.83286	-0.094	0.994512	-0.43	0.568
ENSG00000178531	CTXN1	G2M	0.067	0.989178	-0.386	0.830726	-0.423	0.651727	-0.332	0.659491	-0.6	0.897
ENSG00000055130	CUL1	G2M	-1.401	0.360115	-2.266	0.107172	-1.588	0.0473535	-1.731	0.0275907	-1.68	0.038
ENSG00000108094	CUL2	G1	-0.761	0.115515	-1.444	0.128351	-0.569	0.163214	-0.203	0.319131	-2.2	2.58e-06
ENSG00000166266	CUL5	G2M	0.258	0.225259	-0.364	0.697626	0.216	0.317013	0.561	0.0360329	0.03	0.713
ENSG00000168329	CX3CR1	G2M	-0.036	0.787063	-0.235	0.497028	0.291	0.609238	0.151	0.347909	-0.25	0.407
ENSG00000186810	CXCR3	G1	0.103	0.72459	-0.55	0.737659	0.099	0.807596	0.042	0.521067	-0.47	0.695
ENSG00000174151	CYB561D1	G2M	0.059	0.902382	-0.69	0.20024	0.107	0.569653	0.153	0.35276	-0.36	0.891
ENSG00000140505	CYP1A2	G2M	-0.562	0.0887386	-0.268	0.913434	-0.045	0.997198	-0.1	0.861627	-0.84	0.722
ENSG00000111012	CYP27B1	G1	-0.631	0.717197	-1.449	0.468361	-0.173	0.941532	-0.777	0.737911	-0.92	0.369
ENSG00000197446	CYP2F1	G2M	-0.238	0.714775	-0.497	0.288599	0.201	0.849932	-0.095	0.869508	-0.57	0.955
ENSG00000164488	DACT2	G2M	-0.161	0.953343	-0.853	0.701447	0.234	0.564966	-0.577	0.689797	0.12	0.0925
ENSG00000129562	DAD1	S	-2.548	0.00185442	-2.783	0.00266997	-2.077	0.000165116	-1.444	0.00273692	-2.12	0.00348
ENSG00000134780	DAGLA	G2M	-0.328	0.507011	-1.413	0.0694661	-0.141	0.936078	-0.384	0.810303	-0.35	0.607
ENSG00000118655	DCLRE1B	G1	-0.016	0.880588	-0.677	0.63448	-0.787	0.00169847	-0.236	0.478492	-3.25	6.68e-09
ENSG00000175203	DCTN2	G1	-1.453	0.0117707	-1.468	0.0417355	-1.974	0.00180957	-1.01	0.0223892	-1.73	0.00836
ENSG00000167986	DDB1	G2M	-2.106	0.00308367	-2.667	0.000120428	-1.858	0.0019078	-1.916	0.00174416	-2.73	0.000189
ENSG00000157349	DDX19B	G1	-0.205	0.666064	-0.659	0.971984	-0.779	0.876095	-0.565	0.898933	-0.42	0.869
ENSG00000123064	DDX54	G2M	-2.368	0.00125675	-4.441	0.00109476	-3.004	0.000220982	-1.955	0.00350415	-2.47	0.000141
ENSG00000162777	DENND2D	G2M	-0.159	0.94797	-1.278	0.22733	0.005	0.843645	-0.251	0.924129	-0.01	0.198
ENSG00000105339	DENND3	G1	-0.115	0.929106	-0.138	0.664799	-0.136	0.98162	-0.062	0.983247	-0.18	0.818
ENSG00000100056	DGCR14	G2M	-1.055	0.0326265	-2.681	0.000883539	-1.461	0.00486198	-1.828	0.00801869	-2.01	0.0279
ENSG00000065357	DGKA	G1	0.127	0.470468	-0.562	0.491399	0.078	0.659794	0.097	0.905163	-0.7	0.349
ENSG00000102967	DHODH	G2M	-3.406	0.000123985	-3.792	3.76e-05	-1.595	0.00038881	-1.471	0.00540833	-0.42	0.986
ENSG00000132153	DHX30	G1	-1.672	0.000359004	-2.977	0.00148232	-1.557	0.0323359	-1.526	0.00443442	-1.93	0.0228
ENSG00000211452	DIO1	G2M	0.334	0.338101	0.063	0.86172	0.246	0.634333	0.111	0.574569	0.15	0.488
ENSG00000162946	DISC1	G1	0.22	0.250817	0.036	0.444763	0.131	0.736001	0.054	0.791357	-0.73	0.854
ENSG00000105880	DLX5	G2M	0.297	0.0642578	0.517	0.0558842	0.154	0.869696	0.235	0.488818	-0.05	0.15
ENSG00000176399	DMRTA1	S+G2M	-0.196	0.977642	0.209	0.0199887	0.13	0.630005	-0.046	0.724625	-0.37	0.349
ENSG00000154099	DNAAF1	G2M	0.149	0.381473	0.087	0.739466	-0.079	0.989897	0.184	0.82283	-0.25	0.738
ENSG00000122735	DNAI1	G2M	-0.072	0.99558	-0.598	0.440521	-0.3	0.919467	-0.103	0.999421	-0.8	0.848
ENSG00000135924	DNAJB2	G2M	-0.68	0.627471	-0.761	0.744128	-0.839	0.899785	-0.497	0.871502	-0.99	0.44
ENSG00000205981	DNAJC19	G2M	-0.078	0.923458	-0.022	0.918713	-0.15	0.619309	-0.093	0.999975	-0.02	0.0858
ENSG00000107554	DNMBP	G1	-0.548	0.0845852	-0.859	0.541837	-0.629	0.602973	-0.338	0.440541	-1.31	0.12
ENSG00000254986	DPP3	G2M	-0.261	0.942257	-1.053	0.305098	0.113	0.84892	0.174	0.423309	-0.65	0.972
ENSG00000143507	DUSP10	G2M	-0.101	0.982501	-0.179	0.964885	-0.022	0.789663	-0.07	0.910663	-1.24	0.0862
ENSG00000158716	DUSP23	S+G2M	0.076	0.633607	0.47	0.170847	0.022	0.853646	-0.027	0.943377	-0.8	0.531
ENSG00000130829	DUSP9	G2M	0.092	0.445809	-0.034	0.291211	0.143	0.706745	0.219	0.217615	0.06	0.272
ENSG00000161202	DVL3	G2M	-0.146	0.842417	-0.41	0.438997	-0.085	0.948884	-0.318	0.997197	-0.43	0.791
ENSG00000168589	DYNLRB2	G2M	0.302	0.082871	0.462	0.0814021	0.312	0.509865	0.386	0.186666	-0.37	0.312
ENSG00000256061	DYX1C1	G1	-0.222	0.865717	0.081	0.704827	0.195	0.577638	0.293	0.305234	-0.17	0.946
ENSG00000147654	EBAG9	G2M	0.069	0.560753	-0.048	0.969823	0.264	0.740411	-0.076	0.910096	-0.89	0.933
ENSG00000167658	EEF2	S	-2.496	0.000359458	-4.886	2.69e-05	-4.459	5.07e-05	-2.259	0.000501642	-1.85	0.00943
ENSG00000172771	EFCAB12	G2M	-0.26	0.550489	-0.185	0.860213	-0.093	0.941532	0.15	0.827819	-0.69	0.773
ENSG00000114654	EFCC1	G2M	-0.95	0.185605	-1.277	0.707721	-0.295	0.790584	-0.416	0.970989	-1.35	0.593
ENSG00000013016	EHD3	G2M	-0.328	0.973655	-1.04	0.995666	-0.114	0.832038	-0.131	0.974815	-0.55	0.971
ENSG00000086232	EIF2AK1	G2M	0.256	0.225043	-0.038	0.568323	0.269	0.562702	0.027	0.777325	-0.5	0.816
ENSG00000184110	EIF3C	G2M	-2.399	0.000658176	-3.104	0.00424753	-2.662	0.000126877	-2.174	0.00499713	-1.96	0.047
ENSG00000075151	EIF4G3	G1	-0.078	0.8746	-0.6	0.419838	-0.408	0.892874	-0.426	0.411357	-0.35	0.586
ENSG00000100664	EIF5	S	-2.272	0.0855722	-3.853	0.0185856	-2.852	0.00334258	-2.239	0.00547208	-2.02	0.00673
ENSG00000149499	EML3	G2M	-0.237	0.797878	-1.115	0.186143	0.145	0.676402	-0.279	0.928799	-0.82	0.335
ENSG00000165521	EML5	G1	0.103	0.496454	0.093	0.619701	-0.111	0.889572	0.194	0.662104	-0.32	0.596
ENSG00000127507	EMR2	G1	0.156	0.398667	-0.46	0.572232	-0.028	0.806536	-0.023	0.798239	-0.38	0.952
ENSG00000124074	ENKD1	G2M	-0.386	0.701946	-0.729	0.430801	-0.136	0.959961	-0.237	0.774956	-0.88	0.944
ENSG00000182156	ENPP7	G2M	-0.11	0.840755	-0.299	0.609631	-0.194	0.837433	-0.302	0.542787	-0.79	0.209
ENSG00000120616	EPC1	G2M	0.247	0.336184	0.262	0.264997	0.42	0.0822726	0.796	0.0047806	-0.62	0.771
ENSG00000133216	EPHB2	G2M	0.206	0.195332	-0.052	0.806058	0.2	0.665267	0.063	0.912419	-0.17	0.12
ENSG00000049283	EPN3	G2M	-0.647	0.0669059	-0.514	0.727902	-0.133	0.976647	-0.655	0.276283	-1.44	0.141
ENSG00000198758	EPS8L3	G1	-0.705	0.842417	-2.761	0.0976039	-0.624	0.670923	-0.52	0.622689	-1.01	0.414
ENSG00000023318	ERP44	G1	0.097	0.256267	0.231	0.5953	0.578	0.0438477	1.064	0.000427865	-0.17	0.492
ENSG00000149564	ESAM	G2M	0.146	0.232481	0.56	0.0280238	-0.058	0.788115	0.349	0.30955	-0.19	0.47
ENSG00000135476	ESPL1	G2M	-3.147	0.000123985	-4.513	0.000180785	-3.352	0.000220211	-1.948	0.00131947	-2.24	0.000909
ENSG00000091831	ESR1	G1	-0.109	0.906842	-0.071	0.866318	0.303	0.590814	-0.042	0.929677	-0.68	0.27
ENSG00000103067	ESRP2	G2M	-0.202	0.56462	-0.941	0.297295	-0.266	0.8546	-0.308	0.999975	-0.41	0.832
ENSG00000117868	ESYT2	G1	0.049	0.605948	-0.13	0.601309	0.047	0.733858	0.096	0.763234	-0.51	0.832
ENSG00000105379	ETFB	G2M	-0.402	0.555663	-0.1	0.547639	-0.068	0.849817	-0.279	0.598365	-0.49	0.245
ENSG00000105672	ETV2	G2M	-0.097	0.729181	-0.633	0.63346	-0.011	0.990541	-0.177	0.915166	-0.5	0.805
ENSG00000142694	EVA1B	G2M	0.133	0.588779	-0.228	0.925031	0.048	0.818997	0.052	0.700323	-0.36	0.551
ENSG00000182944	EWSR1	G2M	-0.752	0.148857	-0.647	0.0755138	0.149	0.166676	0.117	0.207292	-0.7	0.211
ENSG00000104313	EYA1	G1	0.103	0.466112	0.328	0.288599	-0.035	0.901206	0.001	0.956879	-0.91	0.72
ENSG00000197932	F8A1	G2M	-0.92	0.0122852	0.023	0.882564	-0.609	0.223697	-0.038	0.864196	-1.51	0.0226
ENSG00000103876	FAH	G1	-0.249	0.432474	-0.406	0.855307	0.319	0.141239	0.271	0.411357	-0.57	0.435
ENSG00000150510	FAM124A	G2M	-0.118	0.774804	-0.378	0.983637	0.092	0.801768	-0.03	0.582424	-0.64	0.768
ENSG00000175182	FAM131A	G2M	0.113	0.680365	-0.208	0.697389	0.157	0.672019	-0.027	0.960618	0.12	0.148
ENSG00000150756	FAM173B	G1	-0.026	0.473642	-0.301	0.739593	0.382	0.572774	0.056	0.982085	0.22	0.0761
ENSG00000165660	FAM175B	G2M	-0.154	0.895046	0.655	0.0438373	0.093	0.864588	0.306	0.708569	0.19	0.147
ENSG00000168754	FAM178B	G2M	0.242	0.202025	-0.01	0.302854	0.06	0.75276	-0.06	0.751211	0.22	0.018
ENSG00000164970	FAM219A	G2M	-0.315	0.750135	-1.035	0.362675	-0.106	0.818586	-0.197	0.859886	-0.81	0.409
ENSG00000111913	FAM65B	G2M	-0.144	0.657708	-0.045	0.630244	0.216	0.432911	0.322	0.614883	-0.18	0.399
ENSG00000153347	FAM81B	G2M	0.022	0.43072	-0.005	0.519732	-0.02	0.744008	0.143	0.648155	-0.17	0.511
ENSG00000105523	FAM83E	G2M	-0.622	0.205873	-0.961	0.0679154	-0.409	0.94499	-0.445	0.718825	-1.4	0.00754
ENSG00000188343	FAM92A1	G2M	-0.22	0.680107	-0.281	0.455154	0.142	0.618239	0.207	0.715175	-0.47	0.775
ENSG00000149806	FAU	G1	-2.433	0.00122199	-3.637	0.000616283	-2.482	0.00152637	-2.014	0.001811	-1.59	0.00202
ENSG00000127585	FBXL16	G2M	0.052	0.702117	-0.982	0.841232	0.1	0.952853	-0.113	0.737911	-0.73	0.951
ENSG00000153558	FBXL2	G2M	0.006	0.887287	-0.315	0.686886	-0.08	0.789124	-0.558	0.951152	-0.84	0.234
ENSG00000165355	FBXO33	G2M	-0.212	0.929106	-0.454	0.7436	-0.402	0.946315	0.087	0.919786	-0.41	0.825
ENSG00000112029	FBXO5	G2M	-0.821	0.0167163	-0.299	0.936364	-1.306	0.00381602	-1.361	0.00597909	-1.26	0.235
ENSG00000163518	FCRL4	G1	-0.045	0.986747	-0.297	0.97939	-0.031	0.909075	-0.164	0.505655	-0.35	0.977
ENSG00000126266	FFAR1	G2M	0.213	0.471164	0.137	0.288599	0.407	0.194322	0.006	0.81061	-0.92	0.358
ENSG00000070388	FGF22	G2M	-0.343	0.941386	-0.669	0.583849	-0.272	0.972664	-0.196	0.988426	-0.86	0.848
ENSG00000137440	FGFBP1	G1	0.219	0.387	0.374	0.0101589	0.551	0.0330926	0.364	0.0992263	-0.22	0.795
ENSG00000160867	FGFR4	G1	0.166	0.509834	-0.109	0.918297	-0.191	0.901206	-0.274	0.79365	-0.25	0.68
ENSG00000000938	FGR	G2M	-0.19	0.72124	-0.651	0.419068	-0.25	0.948996	-0.74	0.0188357	-1.13	0.053
ENSG00000115641	FHL2	G1	-0.36	0.70408	-1.441	0.0294447	-0.2	0.656303	0.014	0.781155	-0.12	0.871
ENSG00000130720	FIBCD1	G2M	-0.176	0.998257	-4.138	0.000514538	0.064	0.865784	0.069	0.919032	-0.24	0.377
ENSG00000096060	FKBP5	S+G2M	0.077	0.491762	0.103	0.599572	0.086	0.909382	0.009	0.92956	-0.36	0.628
ENSG00000077800	FKBP6	G1	-0.051	0.614395	0.01	0.550657	0.061	0.694386	0.041	0.83764	-0.39	0.788
ENSG00000161791	FMNL3	G1	-0.173	0.860236	-0.443	0.671779	0.036	0.969421	-0.307	0.892074	-0.69	0.922
ENSG00000141560	FN3KRP	G2M	-0.057	0.814202	-0.157	0.85334	0.149	0.940846	-0.056	0.965695	-0.01	0.678
ENSG00000125798	FOXA2	G2M	0.101	0.537876	0.04	0.55911	-0.06	0.958651	0.321	0.656851	0.53	0.0352
ENSG00000171051	FPR1	G1	0.124	0.386325	0.065	0.479367	-0.028	0.991114	-0.194	0.967466	0.28	0.0623
ENSG00000153303	FRMD1	S	0.356	0.197798	-0.354	0.857919	0.249	0.456979	0.057	0.722025	-0.66	0.98
ENSG00000126391	FRMD8	G2M	-0.108	0.896944	-0.612	0.197919	-0.536	0.328904	-0.267	0.423449	-0.74	0.226
ENSG00000053108	FSTL4	G2M	0.165	0.258772	-0.111	0.640329	0.351	0.497683	0.009	0.740082	-0.24	0.758
ENSG00000089280	FUS	G2M	-0.643	0.0771485	-0.495	0.760775	-0.28	0.629858	-0.759	0.456255	-0.77	0.402
ENSG00000266964	FXYD1	S+G2M	-0.104	0.374295	-0.049	0.688064	-0.108	0.392641	-0.114	0.631325	-0.41	0.995
ENSG00000105325	FZR1	G2M	-0.481	0.32971	-1.345	0.121894	-0.288	0.743079	-1.316	0.00174416	-0.45	0.731
ENSG00000151834	GABRA2	G2M	-0.084	0.601227	0.614	0.0517535	0.171	0.845764	0.288	0.33281	-0.23	0.876
ENSG00000144644	GADL1	G2M	0.291	0.143861	0.582	0.0825838	0.127	0.818381	0.363	0.219186	-0.31	0.444
ENSG00000178950	GAK	G2M	-1.791	0.00105118	-0.171	0.987637	-1.401	0.00326829	-0.435	0.439508	-1.28	0.00653
ENSG00000175229	GAL3ST3	G2M	-0.149	0.552935	-0.374	0.580968	-0.289	0.606871	-0.002	0.962617	-0.26	0.613
ENSG00000158089	GALNT14	G2M	0.185	0.166638	-0.292	0.750816	-0.011	0.716701	0.22	0.354912	0.08	0.0876
ENSG00000128310	GALR3	G1	0.036	0.618434	-0.168	0.966295	-0.325	0.964981	-0.291	0.994603	-0.55	0.981
ENSG00000132139	GAS2L2	G2M	-0.281	0.78271	-0.597	0.536368	-0.48	0.849059	-0.785	0.0691823	-0.99	0.161
ENSG00000146729	GBAS	S+G2M	-0.127	0.467643	0.008	0.72831	-0.041	0.871407	-0.114	0.811953	-0.62	0.996
ENSG00000131979	GCH1	G2M	0.022	0.812554	0.124	0.683506	-0.313	0.336848	0.343	0.411198	0.08	0.254
ENSG00000158555	GDPD5	S+G2M	-0.325	0.937878	-1.18	0.0268472	-0.333	0.823939	-0.174	0.939109	-0.73	0.687
ENSG00000141098	GFOD2	G2M	-0.102	0.921355	-0.052	0.698819	0.131	0.53747	0.198	0.598518	-0.15	0.734
ENSG00000125861	GFRA4	G2M	0.424	0.12455	0.07	0.74519	0.312	0.0574432	0.07	0.79085	-0.09	0.747
ENSG00000171115	GIMAP8	G2M	0.108	0.443544	-0.071	0.646842	0.312	0.245519	0.043	0.921291	-0.21	0.412
ENSG00000131153	GINS2	S	-3.36	0.000217269	-3.873	0.00042317	-2.936	2.58e-05	-3.111	5.7e-05	-1.94	0.00241
ENSG00000147536	GINS4	G2M	-1.52	0.38647	-1.851	0.00548067	-1.761	0.000390831	-2.053	0.00015892	-1.94	0.0117
ENSG00000139436	GIT2	G1	-0.089	0.956584	-0.203	0.978208	-0.17	0.900725	0.215	0.772756	0.19	0.292
ENSG00000121743	GJA3	G1	-0.338	0.484831	0.01	0.464166	-0.086	0.81005	0.172	0.74821	-0.45	0.691
ENSG00000121634	GJA8	G2M	0.071	0.532305	0.107	0.502055	-0.081	0.80379	-0.21	0.977956	-0.4	0.818
ENSG00000183607	GKN2	G2M	0.239	0.27039	-0.089	0.553033	0.311	0.265311	0.186	0.504378	0.12	0.194
ENSG00000174332	GLIS1	S	-0.487	0.474544	-1.071	0.889564	-0.298	0.837433	-0.283	0.525856	-1	0.236
ENSG00000168237	GLYCTK	G2M	0.109	0.0913288	0.313	0.0431549	0.535	0.00110957	0.324	0.335026	-0.1	0.391
ENSG00000144591	GMPPA	G2M	0.162	0.313844	-0.887	0.97675	-0.393	0.804492	-0.203	0.999975	-0.13	0.449
ENSG00000127955	GNAI1	G1	0.255	0.0582925	0.696	0.00688794	0.187	0.586654	0.186	0.504378	-0.05	0.299
ENSG00000125787	GNRH2	G2M	-0.354	0.933132	-0.749	0.656595	-0.585	0.790985	-0.292	0.946185	-0.21	0.642
ENSG00000116580	GON4L	S	-1.239	0.00269477	-0.943	0.0325971	-0.976	0.164479	-0.992	0.00565113	-0.7	0.814
ENSG00000114745	GORASP1	G2M	-0.238	0.775914	-0.473	0.185687	-0.417	0.619309	-0.202	0.905245	-0.59	0.861
ENSG00000179921	GPBAR1	G2M	-0.132	0.956584	-0.467	0.924224	0.169	0.455781	-0.11	0.827728	-0.95	0.406
ENSG00000182851	GPIHBP1	S+G2M	-0.613	0.688977	-0.906	0.306082	-0.402	0.810525	-0.581	0.672099	-0.22	0.971
ENSG00000046653	GPM6B	G2M	0.204	0.0384	-0.055	0.538847	0.232	0.386067	-0.066	0.36165	-0.51	0.982
ENSG00000165370	GPR101	G2M	0.137	0.798993	-0.412	0.43981	0.1	0.972664	0.078	0.869508	-0.37	0.333
ENSG00000153294	GPR115	G1	0.266	0.280431	0.318	0.186298	0.188	0.894583	0.198	0.661188	-0.18	0.39
ENSG00000158292	GPR153	G2M	-0.056	0.793636	-0.539	0.361668	-0.109	0.886002	-0.311	0.302976	-0.65	0.897
ENSG00000102195	GPR50	G2M	0.163	0.153564	0.553	0.00591608	-0.017	0.783015	0.526	0.19577	-0.05	0.338
ENSG00000116157	GPX7	G1	0.191	0.589982	0.135	0.736613	0.479	0.204184	0.266	0.41245	0.19	0.292
ENSG00000141738	GRB7	G1	-0.64	0.674942	-0.976	0.916442	-0.521	0.450214	-0.345	0.726665	-1.35	0.0932
ENSG00000149403	GRIK4	G2M	-0.179	0.889864	-1.077	0.735754	-0.517	0.577638	-0.66	0.942904	-0.81	0.51
ENSG00000124493	GRM4	G2M	-0.074	0.966727	-0.667	0.789437	-0.257	0.703886	-0.052	0.928042	-0.43	0.785
ENSG00000244067	GSTA2	S+G2M	-0.32	0.69988	-0.437	0.684057	0.11	0.756204	0.253	0.33391	-0.25	0.74
ENSG00000105793	GTPBP10	S+G2M	-0.761	0.100579	-0.192	0.965175	-0.663	0.425411	0.121	0.41245	-1.42	0.00708
ENSG00000246705	H2AFJ	G2M	-0.893	0.897765	-0.852	0.997998	-0.291	0.830972	-0.4	0.97974	-0.54	0.679
ENSG00000099284	H2AFY2	G2M	-0.247	0.764501	-0.893	0.0965724	-0.117	0.972695	-0.021	0.736106	-0.53	0.588
ENSG00000137814	HAUS2	G2M	-1.579	0.0375827	-1.435	0.204022	-1.22	0.204259	-1.022	0.0437357	-2.15	0.0022
ENSG00000092036	HAUS4	G2M	-1.431	0.0462824	-1.545	0.0501512	-1.487	0.0034174	-1.457	0.00552488	-0.88	0.894
ENSG00000172534	HCFC1	G1	-1.604	0.0532051	-3.179	0.035523	-2.352	0.0141178	-1.67	0.0593706	-1.82	0.0328
ENSG00000164588	HCN1	G1	0.072	0.485883	-0.334	0.824781	-0.21	0.814529	-0.264	0.995517	-0.57	0.404
ENSG00000100429	HDAC10	G2M	-0.168	0.965873	-0.358	0.687971	0.2	0.426285	-0.219	0.854368	-0.55	0.838
ENSG00000112406	HECA	G2M	-0.143	0.96488	-0.236	0.782477	0.046	0.817182	-0.297	0.950877	-0.1	0.289
ENSG00000069812	HES2	G2M	0.359	0.223367	0.252	0.196588	0.169	0.375945	0.275	0.705874	0.27	0.0918
ENSG00000124440	HIF3A	G2M	-0.417	0.361564	-0.669	0.287229	-0.096	0.858713	-0.131	0.697424	-0.88	0.303
ENSG00000181061	HIGD1A	G2M	-0.43	0.849558	-1.483	0.451319	-1.162	0.433877	-0.978	0.144821	-0.4	0.705
ENSG00000180573	HIST1H2AC	S	-0.218	0.99558	-0.049	0.907378	0.163	0.720585	-0.242	0.892128	-0.37	0.923
ENSG00000184678	HIST2H2BE	G2M	-1.413	0.00154759	-1.402	0.129905	-0.83	0.0173961	-0.989	0.131774	-1.07	0.795
ENSG00000160883	HK3	G2M	-0.242	0.729181	-0.213	0.967545	-0.155	0.769375	0.064	0.779529	-0.58	0.946
ENSG00000183624	HMCES	G2M	-0.47	0.983516	-0.301	0.8927	-0.095	0.770652	0.161	0.856342	-0.52	0.451
ENSG00000146151	HMGCLL1	G1	0.219	0.490458	0.29	0.474304	0.395	0.3485	0.291	0.41245	-0.24	0.4
ENSG00000152413	HOMER1	G2M	0.055	0.393921	0.306	0.124239	0.338	0.0347886	0.216	0.298272	0.33	0.0457
ENSG00000171476	HOPX	G2M	0.089	0.593115	0.333	0.205602	-0.148	0.782666	-0.048	0.936017	0.45	0.0969
ENSG00000135116	HRK	G2M	0.285	0.1549	0.056	0.746768	0.373	0.58906	0.426	0.105463	0.36	0.131
ENSG00000132541	HRSP12	S	-0.316	0.936674	-0.63	0.393634	0.174	0.442649	0.201	0.483351	-0.66	0.337
ENSG00000153976	HS3ST3A1	G1	-0.373	0.828105	0.003	0.4995	-0.111	0.998787	-0.026	0.659364	-0.85	0.393
ENSG00000173110	HSPA6	G2M	0.125	0.364364	0.231	0.49686	0.166	0.529889	0.47	0.0285842	0.46	0.0196
ENSG00000170276	HSPB2	G2M	-0.102	0.695506	0.227	0.277281	-0.385	0.856952	-0.026	0.766553	-0.3	0.406
ENSG00000169271	HSPB3	G2M	0.095	0.473642	0.185	0.149302	0.199	0.411648	0.239	0.574569	0.5	0.0649
ENSG00000133265	HSPBP1	G2M	-0.063	0.886963	-0.919	0.812635	0.026	0.902547	-0.688	0.464484	-0.93	0.414
ENSG00000188483	IER5L	G1	-1.29	0.570862	-1.311	0.698293	-0.699	0.940846	-0.816	0.484769	-0.57	0.961
ENSG00000216490	IFI30	G2M	-0.163	0.884232	-0.861	0.0569946	-0.534	0.385226	-0.244	0.976421	-0.74	0.783
ENSG00000006652	IFRD1	G1	0.318	0.194369	-0.135	0.864021	0.031	0.587888	0.152	0.827625	-0.5	0.82
ENSG00000163913	IFT122	S	-0.244	0.943708	0.07	0.4535	0.105	0.823168	-0.12	0.954895	-0.07	0.572
ENSG00000122970	IFT81	G1	0.129	0.37834	0.186	0.12998	0.22	0.552532	0.349	0.0394273	0.28	0.0247
ENSG00000104365	IKBKB	G2M	-0.554	0.422428	-0.971	0.950647	-0.119	0.884411	-2.606	0.000247614	-0.47	0.825
ENSG00000172349	IL16	G2M	-0.475	0.0415408	-0.548	0.776782	-0.07	0.53747	-0.003	0.638343	-0.4	0.874
ENSG00000016402	IL20RA	G1	0.035	0.59191	-0.094	0.861946	0.118	0.533632	0.266	0.19577	-0.13	0.326
ENSG00000104951	IL4I1	G2M	-0.618	0.613984	-0.77	0.0593403	-0.553	0.508933	-0.773	0.558825	-0.97	0.435
ENSG00000148798	INA	G1	-0.105	0.856088	-0.357	0.647908	0.179	0.743757	-0.138	0.91757	-0.35	0.937
ENSG00000149503	INCENP	G2M	-1.408	0.000428537	-3.68	3.04e-05	-3.177	1.25e-05	-1.224	0.0613768	-1.98	0.00953
ENSG00000168556	ING2	G2M	-0.181	0.53238	0.471	0.176038	0.021	0.619309	0.333	0.338773	0.14	0.487
ENSG00000132376	INPP5K	G2M	0.05	0.861476	0.173	0.157671	0.221	0.581706	-0.218	0.568054	-0.27	0.767
ENSG00000140575	IQGAP1	G1	-0.448	0.4578	0.054	0.649474	-0.778	0.0818318	-0.275	0.644365	-0.58	0.981
ENSG00000184216	IRAK1	G2M	-0.672	0.263481	-1.372	0.62768	-0.634	0.990972	0.057	0.642638	-0.82	0.345
ENSG00000168264	IRF2BP2	G2M	-1.461	0.000958515	-0.532	0.712417	-0.156	0.811124	-0.069	0.716342	-0.52	0.561
ENSG00000185507	IRF7	G2M	0.134	0.30508	-0.004	0.801875	0.091	0.837414	-0.113	0.999975	-0.31	0.951
ENSG00000169047	IRS1	G2M	-0.384	0.768333	-0.567	0.98302	-0.452	0.983272	-0.185	0.798465	-1.04	0.356
ENSG00000177508	IRX3	S+G2M	0.004	0.719882	-0.236	0.991595	0.318	0.369242	-0.043	0.877733	-0.45	0.92
ENSG00000167930	ITFG3	G2M	-0.041	0.948387	-0.142	0.960643	0.192	0.327847	0.22	0.42425	-0.29	0.719
ENSG00000161638	ITGA5	G1	-0.164	0.811064	-0.743	0.189106	-0.076	0.936108	-0.331	0.864544	-1.1	0.51
ENSG00000091409	ITGA6	G1	-0.135	0.769965	-0.16	0.657987	0.257	0.660929	-0.066	0.999975	0.22	0.322
ENSG00000135424	ITGA7	G2M	-0.187	0.256267	-0.995	0.0691073	0.14	0.662093	0.029	0.848686	-0.4	0.74
ENSG00000135916	ITM2C	G2M	0.37	0.0316743	0.287	0.289697	0.444	0.26942	0.499	0.123106	-0.57	0.957
ENSG00000100605	ITPK1	G1	-1.353	0.0071999	-2.73	0.000256214	-0.85	0.0164225	-1.256	0.00106776	0.4	0.0569
ENSG00000096968	JAK2	G1	0.107	0.371263	0.79	0.00818619	0.388	0.0430669	0.198	0.581335	-0.65	0.771
ENSG00000070495	JMJD6	G2M	-1.039	0.0736553	-0.375	0.256148	-0.3	0.864984	-0.116	0.999975	-1.02	0.717
ENSG00000143543	JTB	G2M	-0.274	0.287121	-1.248	0.016975	0.197	0.54445	-1.167	0.00889964	-1.34	0.138
ENSG00000140854	KATNB1	G2M	-0.821	0.179397	-0.511	0.982413	-0.155	0.50717	-0.209	0.666233	-1.75	0.0154
ENSG00000182359	KBTBD3	G1	0.314	0.0104329	0.265	0.178025	-0.042	0.775856	0.082	0.692228	0.3	0.0796
ENSG00000180509	KCNE1	G2M	0.37	0.134728	0.438	0.162616	0.018	0.999181	0.03	0.825871	0.12	0.305
ENSG00000140015	KCNH5	G1	0.208	0.305532	-0.192	0.534891	0.012	0.983955	0.27	0.374176	0.03	0.0974
ENSG00000123700	KCNJ2	G2M	0.053	0.152901	0.576	0.00752653	0.299	0.572854	0.034	0.815028	-0.09	0.49
ENSG00000080709	KCNN2	G2M	0.219	0.158919	0.225	0.573232	0.256	0.447562	0.177	0.294761	-0.26	0.404
ENSG00000124134	KCNS1	G2M	-0.031	0.779474	-0.244	0.951321	0.127	0.827778	-0.226	0.645782	-0.52	0.456
ENSG00000100379	KCTD17	G2M	-0.608	0.789516	-0.984	0.532247	-0.144	0.703698	-0.672	0.874626	-1.05	0.497
ENSG00000089094	KDM2B	G2M	-0.527	0.208351	-0.86	0.00565487	0.142	0.662093	0.112	0.446059	-2.11	0.00344
ENSG00000131773	KHDRBS3	G1	0.202	0.328185	0.36	0.0274051	-0.005	0.927083	0.121	0.743567	-0.05	0.469
ENSG00000164542	KIAA0895	G2M	0.044	0.692252	0.312	0.225688	0.239	0.590814	0.027	0.625927	-0.2	0.719
ENSG00000164659	KIAA1324L	G1	0.249	0.289966	-0.029	0.89137	0.28	0.701819	0.366	0.297956	-0.9	0.181
ENSG00000138160	KIF11	G2M	-2.615	5.02e-05	-3.259	6.72e-05	-3.653	1.25e-05	-3.379	5.3e-05	-2.8	5.06e-05
ENSG00000136883	KIF12	G2M	0.062	0.492368	-0.518	0.991595	0.132	0.295216	-0.38	0.599786	-0.95	0.469
ENSG00000197892	KIF13B	G2M	-1.004	0.162106	-0.743	0.978518	-0.508	0.971443	-0.295	0.680959	-0.85	0.965
ENSG00000137807	KIF23	G2M	-1.461	0.000109365	-1.848	0.000229224	-1.721	0.00019906	-1.325	0.000634637	-2.58	4.45e-06
ENSG00000155980	KIF5A	G2M	-0.716	0.15994	-1.492	0.063709	-0.252	0.397032	-0.19	0.526251	-1.09	0.663
ENSG00000164627	KIF6	G2M	0.203	0.501074	-0.444	0.782315	0.278	0.502291	-0.063	0.563952	-1.41	0.621
ENSG00000167702	KIFC2	G2M	-1.62	0.0907463	-1.573	0.451319	-1.223	0.682316	-0.906	0.82283	-0.6	0.976
ENSG00000140859	KIFC3	G2M	-0.289	0.858239	-0.041	0.701	-0.043	0.905074	0.025	0.482848	-0.52	0.988
ENSG00000104892	KLC3	G2M	-0.511	0.926202	-1.197	0.145214	-0.154	0.966541	-0.462	0.245466	-1.28	0.189
ENSG00000003096	KLHL13	G2M	0.488	0.127995	0.28	0.100478	0.062	0.670173	0.386	0.119983	-0.35	0.636
ENSG00000179454	KLHL28	G1	0.012	0.712092	0.375	0.058045	-0.477	0.602973	0.031	0.820217	0.1	0.137
ENSG00000111796	KLRB1	G1	0.09	0.652495	0.582	0.0588025	0.113	0.572302	0.074	0.686719	0.12	0.0568
ENSG00000105663	KMT2B	G2M	-0.811	0.150331	-0.882	0.724643	-1.317	0.0199076	-1.086	0.0456064	-1.36	0.159
ENSG00000147121	KRBOX4	G1	-0.137	0.510994	-0.284	0.997529	0.148	0.565018	0.173	0.537426	-0.22	0.352
ENSG00000167768	KRT1	S+G2M	0.009	0.824887	-0.698	0.523604	-0.009	0.67607	-0.067	0.941125	-0.16	0.447
ENSG00000186081	KRT5	G2M	-0.253	0.746024	-0.552	0.332586	-0.259	0.965142	-0.229	0.931146	-0.48	0.839
ENSG00000138136	LBX1	G1	0.032	0.598261	0.027	0.686886	-0.034	0.683523	-0.093	0.89652	-0.66	0.999
ENSG00000135338	LCA5	G1	0.281	0.151727	0.221	0.207547	0.14	0.881484	0.474	0.130625	-0.79	0.308
ENSG00000163202	LCE3D	S	0.174	0.392546	0.18	0.42799	0.092	0.451367	-0.145	0.369046	-0.38	0.608
ENSG00000136167	LCP1	G1	-0.32	0.934461	-0.777	0.859495	-0.508	0.783411	-0.428	0.369565	-0.46	0.605
ENSG00000182541	LIMK2	G2M	-0.056	0.956198	0.045	0.873998	0.053	0.983272	-0.075	0.97917	0.12	0.324
ENSG00000189308	LIN54	G2M	-1.344	0.0145446	-1.127	0.709412	-1.229	0.0895538	-1.353	0.0038904	-0.51	0.805
ENSG00000115318	LOXL3	G2M	-0.572	0.148492	-0.466	0.74185	-0.117	0.955207	-0.292	0.926678	-0.26	0.802
ENSG00000176454	LPCAT4	G1	0.236	0.370625	0.081	0.806188	0.234	0.417677	-0.306	0.22638	-0.21	0.92
ENSG00000134324	LPIN1	S+G2M	0.017	0.5537	-0.476	0.537059	0.323	0.652933	-0.047	0.995557	-0.21	0.455
ENSG00000165379	LRFN5	G1	0.314	0.125904	0.38	0.20317	-0.17	0.625118	0.333	0.275522	0.15	0.443
ENSG00000155530	LRGUK	G1	-0.108	0.870892	-0.484	0.586183	0.306	0.260724	0.28	0.0762484	-0.44	0.773
ENSG00000137821	LRRC49	S	-0.45	0.265365	0.161	0.310988	-0.234	0.804492	-0.009	0.988974	-0.32	0.642
ENSG00000108829	LRRC59	S+G2M	-0.496	0.691146	-0.878	0.565248	-0.174	0.613386	-0.771	0.115781	-0.93	0.0659
ENSG00000227507	LTB	G2M	-0.523	0.914578	-1.609	0.133036	-0.079	0.903401	-0.76	0.732503	-0.5	0.811
ENSG00000176956	LY6H	S+G2M	0.023	0.44271	-0.123	0.675246	-0.04	0.999981	0.24	0.670519	0	0.121
ENSG00000178573	MAF	G2M	0.317	0.236193	-0.369	0.714019	0.28	0.785162	-0.288	0.482181	-0.49	0.997
ENSG00000102316	MAGED2	G2M	0.063	0.732873	0.249	0.248856	0.271	0.638554	0.082	0.528137	-0.71	0.379
ENSG00000135341	MAP3K7	G1	-1.044	0.0931746	-0.456	0.57974	-0.906	0.124822	-1.889	0.0057639	0.85	0.0016
ENSG00000181085	MAPK15	G2M	-0.608	0.255478	-1.075	0.83429	-0.031	0.954577	-0.247	0.989043	-1.57	0.0902
ENSG00000121653	MAPK8IP1	S+G2M	-0.494	0.24677	-0.693	0.177717	-0.028	0.730108	-0.308	0.597361	-0.7	0.648
ENSG00000114738	MAPKAPK3	G2M	-0.256	0.431638	0.208	0.322951	-0.006	0.978883	0.085	0.851393	0.57	0.0947
ENSG00000136536	2007-03-01	G1	-0.045	0.802434	0.207	0.213096	-0.005	0.822405	-0.133	0.876465	0.05	0.289
ENSG00000204687	MAS1L	G2M	0.171	0.355001	0.18	0.388228	0.539	0.0784117	0.507	0.041851	0.02	0.519
ENSG00000069020	MAST4	G2M	-0.821	0.116339	-1.412	0.275594	0.031	0.450121	-0.389	0.581335	-1.27	0.0527
ENSG00000015479	MATR3	G1	-0.816	0.00788798	0.57	0.0243343	-1.009	0.0273983	-0.905	0.105894	-0.36	0.985
ENSG00000134046	MBD2	G2M	-0.584	0.259458	-0.317	0.741518	-0.493	0.138634	-0.126	0.779529	0.13	0.304
ENSG00000204511	MCCD1	S	-0.544	0.214021	-0.935	0.0702157	0.059	0.781173	-0.031	0.975349	-0.72	0.664
ENSG00000065328	MCM10	G2M	-0.494	0.584326	-0.505	0.86807	-0.629	0.58906	-0.887	0.374176	-1.72	0.282
ENSG00000146701	MDH2	G2M	0.138	0.548241	-0.214	0.620552	-0.345	0.397032	-0.565	0.118193	-0.7	0.325
ENSG00000063322	MED29	S+G2M	-0.905	0.161442	-1.192	0.107324	-0.615	0.224849	-1.026	0.149228	-0.67	0.419
ENSG00000141026	MED9	G2M	-0.74	0.492879	-1.337	0.447852	-0.581	0.123095	-1.015	0.0274274	-1.28	0.238
ENSG00000081189	MEF2C	G2M	-0.542	0.950232	-0.203	0.421141	-0.324	0.944271	-0.919	0.0161247	-0.35	0.983
ENSG00000111142	METAP2	G1	-1.101	0.183172	-1.614	0.0935567	-1.034	0.302181	-1.003	0.0106287	-2.09	0.012
ENSG00000176624	MEX3C	S	-1.725	0.514896	-1.951	0.406399	-1.407	0.817182	-1.165	0.249444	-1.42	0.0625
ENSG00000102858	MGRN1	S	-0.047	0.563443	-0.243	0.634285	-0.163	0.779015	-0.302	0.585476	0.18	0.0135
ENSG00000008394	MGST1	G2M	0.198	0.205873	-0.133	0.457273	-0.215	0.749236	0.221	0.399471	0	0.298
ENSG00000141741	MIEN1	G2M	-0.202	0.934461	0.1	0.767793	-0.41	0.383143	-0.712	0.0245513	-0.59	0.896
ENSG00000116691	MIIP	G2M	-0.614	0.419549	-0.384	0.583067	-0.447	0.816964	-0.408	0.507248	-0.97	0.561
ENSG00000158411	MITD1	G2M	-0.092	0.612359	0.091	0.533201	0.187	0.518386	-0.329	0.559857	-0.06	0.664
ENSG00000196588	MKL1	G2M	-0.997	0.127732	-1.408	0.542276	-0.71	0.279383	-1.084	0.163419	-1.58	0.00875
ENSG00000178053	MLF1	G1	0.111	0.369277	0.25	0.279041	0.312	0.328904	0.278	0.579033	-0.12	0.546
ENSG00000087245	MMP2	G2M	0.235	0.563443	0.007	0.944825	-0.075	0.635059	0.146	0.4433	-0.55	0.998
ENSG00000106330	MOSPD3	G2M	-0.476	0.879445	-1.002	0.304919	-0.298	0.830314	-0.389	0.935596	-0.55	0.702
ENSG00000129255	MPDU1	G2M	-0.163	0.613371	-0.093	0.871216	-0.39	0.429178	-0.043	0.986567	-0.1	0.5
ENSG00000196199	MPHOSPH8	G2M	0.621	0.00491262	0.068	0.483069	0.304	0.676156	1.643	3.03e-05	-1.29	0.0878
ENSG00000108852	MPP2	G1	-0.144	0.630846	-0.395	0.344265	-0.289	0.904549	-0.437	0.0437424	-1.62	0.0122
ENSG00000197965	MPZL1	G2M	0.198	0.402203	0.073	0.27901	0.426	0.211112	0.27	0.279304	0.11	0.147
ENSG00000172172	MRPL13	G2M	-0.867	0.206552	-1.502	0.128884	-1.44	0.00277721	-0.7	0.0600835	-1.45	0.0303
ENSG00000130312	MRPL34	G2M	-1.854	0.000229456	-1.954	0.010606	-1.649	0.00141522	-1.184	0.000971046	-1.17	0.229
ENSG00000198015	MRPL42	G1	-1.378	0.00390175	-2.357	0.0179831	-1.248	0.052115	-0.831	0.26124	-1.39	0.0361
ENSG00000162910	MRPL55	G2M	-1.376	0.146056	-1.28	0.113956	-1.742	0.000640292	-0.864	0.00205247	-1.36	0.0716
ENSG00000048544	MRPS10	G2M	-1.07	0.0781169	-2.488	0.00541709	-0.898	0.0742617	-1.016	0.0285842	-1.15	0.163
ENSG00000125901	MRPS26	S	-2.102	0.00599369	-0.78	0.1527	-0.826	0.59519	-0.783	0.192358	-1.73	0.00504
ENSG00000074071	MRPS34	G2M	-2.407	0.00187589	-1.726	0.0424153	-1.941	0.000899647	-1.245	0.0798063	-1.83	0.000822
ENSG00000116062	MSH6	G2M	-0.05	0.898322	0.126	0.760962	-0.094	0.663231	-0.134	0.974024	-1.14	0.0372
ENSG00000134602	MST4	G2M	0.366	0.0461797	0.354	0.0826251	0.312	0.431146	0.536	0.0293018	0	0.317
ENSG00000146410	MTFR2	G1	0.075	0.231288	-0.151	0.85334	-0.264	0.971861	0.285	0.0869834	-0.68	0.879
ENSG00000063601	MTMR1	G1	0.133	0.278684	0.203	0.257897	0.144	0.700471	0.056	0.680936	-0.35	0.954
ENSG00000101057	MYBL2	G2M	-1.858	0.00413025	-2.127	0.00567851	-0.369	0.628832	-0.337	0.964963	-2.09	2e-05
ENSG00000136449	MYCBPAP	G2M	-0.371	0.47424	-0.746	0.35596	-0.178	0.977023	-0.241	0.942904	-0.92	0.159
ENSG00000134323	MYCN	G2M	-0.359	0.622221	-0.665	0.825642	-0.264	0.754399	0.125	0.892074	-1.31	0.121
ENSG00000109063	MYH3	G2M	-0.231	0.814168	-0.684	0.800148	-0.657	0.926135	-0.18	0.857524	-0.74	0.746
ENSG00000133454	MYO18B	G1	-0.588	0.838717	-0.86	0.107119	-0.128	0.935944	-0.477	0.51854	-1.11	0.0649
ENSG00000142347	MYO1F	S	-0.246	0.371365	-0.651	0.470527	-0.246	0.82075	-0.094	0.902215	-0.62	0.718
ENSG00000071909	MYO3B	S	-0.012	0.814746	-0.165	0.993619	-0.137	0.861	0.206	0.832231	-0.63	0.819
ENSG00000138119	MYOF	G2M	-0.535	0.427443	-0.38	0.745192	-0.095	0.997198	-0.467	0.829556	-0.93	0.561
ENSG00000177791	MYOZ1	G2M	-0.671	0.298476	-1.594	0.310376	-0.132	0.998903	-0.239	0.92544	-0.4	0.471
ENSG00000156239	N6AMT1	G1	-2.685	0.00233048	-0.816	0.281289	-1.589	0.00304009	-1.293	0.00462317	-2.08	1.43e-05
ENSG00000128534	NAA38	S+G2M	-0.981	0.217278	-0.576	0.776782	-1.355	0.0113683	-0.82	0.195032	-0.56	0.631
ENSG00000104490	NCALD	S+G2M	0.014	0.761556	0.462	0.160744	0.26	0.587261	0.2	0.399292	-0.39	0.72
ENSG00000124151	NCOA3	G1	-0.211	0.971961	-0.245	0.987466	-0.89	0.0127846	-0.298	0.432691	-0.86	0.662
ENSG00000196498	NCOR2	G2M	-2.15	0.00283627	-1.648	0.537164	-0.346	0.972695	-1.141	0.730522	-1.13	0.121
ENSG00000162736	NCSTN	G2M	-0.315	0.401924	-0.011	0.692588	-0.28	0.597763	-0.057	0.704229	-1.25	0.0388
ENSG00000183648	NDUFB1	G2M	-0.286	0.787718	-0.529	0.737256	-0.586	0.766682	-0.293	0.699691	-0.78	0.557
ENSG00000188986	NELFB	G2M	-3.036	5.34e-05	-4.135	5.36e-05	-2.264	0.000207915	-2.091	0.00686891	-2.66	0.000143
ENSG00000196712	NF1	G1	-0.175	0.697522	-0.007	0.893935	0.208	0.875497	0.547	0.0485012	-0.31	0.43
ENSG00000102908	NFAT5	G1	-0.213	0.498624	-0.201	0.905535	0.141	0.736001	0.024	0.9343	-0.63	0.821
ENSG00000165030	NFIL3	G1	0.44	0.231938	-0.008	0.623697	0.204	0.445854	0.063	0.515772	-0.3	0.694
ENSG00000100906	NFKBIA	G2M	0.137	0.634319	-0.029	0.966341	0.158	0.880581	-0.211	0.65214	-0.38	0.864
ENSG00000104825	NFKBIB	S	-0.338	0.948743	-0.731	0.911973	0.173	0.779015	-0.439	0.232728	-0.06	0.57
ENSG00000146232	NFKBIE	G2M	-0.407	0.160646	-1.699	0.185087	0.092	0.992152	0.151	0.931718	-1.35	0.0293
ENSG00000144802	NFKBIZ	G2M	-0.439	0.111371	-0.549	0.967814	-0.356	0.903383	-0.27	0.993412	-0.22	0.346
ENSG00000084628	NKAIN1	S	-0.063	0.847171	0.037	0.773483	-0.056	0.467359	0.174	0.637742	-0.5	0.962
ENSG00000189134	NKAPL	G1	-0.273	0.768495	-0.925	0.831973	0.063	0.537035	-0.494	0.656555	-0.06	0.322
ENSG00000171487	NLRP5	G1	0.231	0.210902	-0.204	0.752561	0.227	0.73701	0.319	0.318933	-0.15	0.812
ENSG00000162408	NOL9	G2M	-2.041	0.000517802	-2.886	0.0133382	-2.294	0.00202178	-1.581	0.00377451	-1.58	0.0369
ENSG00000196943	NOP9	G1	-1.905	0.037532	-1.167	0.00374043	-1.435	0.000130824	-1.236	0.00288064	-2.78	8.03e-05
ENSG00000142546	NOSIP	S+G2M	-1.018	0.0174541	-0.939	0.0751332	-0.439	0.594224	-0.828	0.00121316	-1.46	0.0327
ENSG00000144061	NPHP1	G2M	-0.247	0.592217	-0.535	0.999691	-0.127	0.990972	-0.47	0.997037	-1.09	0.554
ENSG00000131910	NR0B2	G2M	-0.174	0.626105	-0.331	0.99688	-0.094	0.988785	-0.386	0.119525	-0.58	0.783
ENSG00000131408	NR1H2	S+G2M	0.21	0.0800425	0.041	0.774411	-0.036	0.903215	-0.06	0.850511	0.11	0.57
ENSG00000153234	NR4A2	G2M	-0.67	0.780157	-1.418	0.548281	-0.545	0.905405	-0.744	0.517051	-0.8	0.576
ENSG00000154146	NRGN	G1	0.66	0.00148583	0.626	0.00264254	0.277	0.533632	0.413	0.390864	0.38	0.0218
ENSG00000073969	NSF	G2M	-2.668	6.05e-05	-3.733	0.000385866	-2.613	1.86e-05	-2.021	0.00024817	-1.58	0.0294
ENSG00000169189	NSMCE1	G2M	-2.621	5.78e-05	-2.074	0.00809561	-0.409	0.0776679	-0.657	0.052649	-1.43	0.139
ENSG00000107672	NSMCE4A	G2M	-1.592	0.00620191	-0.958	0.0617742	-0.782	0.227037	-0.589	0.570681	-1.25	0.166
ENSG00000140538	NTRK3	G1	-0.421	0.0930388	-0.01	0.472146	0.1	0.936382	0.395	0.125138	-0.18	0.817
ENSG00000170917	NUDT6	G1	0.083	0.224264	0.311	0.357883	-0.031	0.619309	0.273	0.292368	0.03	0.192
ENSG00000167799	NUDT8	G2M	-0.223	0.384316	-0.552	0.305775	-0.035	0.934747	-0.122	0.95905	-0.33	0.871
ENSG00000184507	NUTM1	G2M	-0.359	0.58398	-0.35	0.948608	-0.39	0.449494	-0.489	0.614236	-0.19	0.159
ENSG00000182575	NXPH3	G1	-0.406	0.874158	-1.009	0.755252	-0.746	0.671096	-0.207	0.588871	-1.11	0.476
ENSG00000171102	OBP2B	G1	0.333	0.0916913	0.097	0.658991	0.241	0.697258	-0.155	0.858271	0.02	0.0759
ENSG00000135336	ORC3	G2M	-2.273	0.000317374	-1.73	0.0390143	-1.709	0.00019513	-0.975	0.0224898	-2.7	0.000214
ENSG00000085465	OVGP1	G1	-0.266	0.111122	-0.509	0.0382204	0.013	0.944809	-0.14	0.603226	0.24	0.0255
ENSG00000151093	OXSM	G2M	-1.093	0.00501958	-0.068	0.483413	0.037	0.668952	-0.026	0.766256	-0.49	0.821
ENSG00000187848	P2RX2	G2M	-0.029	0.641049	-0.08	0.86075	0.131	0.82145	0.236	0.572138	-0.9	0.439
ENSG00000083454	P2RX5	G1	-0.256	0.948387	-0.518	0.869652	0.109	0.584929	-0.022	0.881886	-1.12	0.612
ENSG00000100266	PACSIN2	G2M	0.477	0.0587993	0.377	0.402911	0.093	0.970886	0.134	0.869045	0.04	0.346
ENSG00000234068	PAGE2	G2M	-0.291	0.305532	-0.119	0.591597	0.045	0.952853	0.202	0.58215	-0.14	0.542
ENSG00000180370	PAK2	G1	-0.486	0.957767	-0.911	0.491399	-0.529	0.273875	0.331	0.146545	-0.44	0.959
ENSG00000137843	PAK6	G2M	-0.455	0.298476	-0.197	0.394026	0.204	0.666004	-0.198	0.81144	-0.68	0.64
ENSG00000120137	PANK3	G1	-0.817	0.0131003	0.094	0.368565	-0.222	0.87916	-0.237	0.622255	0.24	0.0122
ENSG00000148832	PAOX	S+G2M	-0.813	0.794239	-0.488	0.694797	-0.522	0.828827	-0.009	0.850538	-1.64	0.00927
ENSG00000173193	PARP14	G2M	0.142	0.306847	-0.054	0.763302	0.278	0.512206	0.331	0.288283	-0.54	0.567
ENSG00000138496	PARP9	G2M	-0.077	0.537216	0.1	0.609341	0.074	0.864588	0.056	0.755829	-0.39	0.887
ENSG00000138964	PARVG	S+G2M	0.324	0.161112	0.068	0.658991	0.125	0.862917	-0.053	0.888818	-0.43	0.765
ENSG00000123360	PDE1B	G2M	-1.062	0.0343908	-1.311	0.0187979	-0.179	0.869231	-0.621	0.999386	-0.62	0.798
ENSG00000184588	PDE4B	S+G2M	-0.023	0.72292	0.14	0.365068	-0.308	0.753158	0.041	0.789601	-0.41	0.446
ENSG00000197461	PDGFA	G2M	0.196	0.218713	0.094	0.644352	0.407	0.176099	-0.041	0.934923	0.06	0.543
ENSG00000133401	PDZD2	G2M	-0.374	0.618368	-1.391	0.86195	-0.12	0.853391	-0.586	0.674751	-1.66	0.0145
ENSG00000124299	PEPD	G2M	0.073	0.538952	-0.287	0.429882	0.07	0.702037	0.109	0.692228	-0.19	0.822
ENSG00000109272	PF4V1	G1	0.034	0.867258	0.029	0.0752117	0.101	0.954695	0.284	0.582087	-0.16	0.402
ENSG00000113068	PFDN1	G2M	-0.333	0.649224	-0.766	0.407522	-0.048	0.868551	-0.163	0.749038	-1.52	0.124
ENSG00000108518	PFN1	G2M	-1.798	0.00665923	-3.896	0.000128136	-1.464	0.00374581	-0.495	0.456255	-1.89	0.00591
ENSG00000176732	PFN4	S	0.015	0.720944	0.168	0.353745	0.06	0.508075	0.228	0.663744	0.03	0.602
ENSG00000256713	PGA5	G2M	0.109	0.289699	-0.159	0.897469	0.082	0.772007	-0.038	0.826259	0.24	0.105
ENSG00000148985	PGAP2	G2M	0.077	0.434727	-0.311	0.736369	0.154	0.916261	0.283	0.413657	-0.51	0.832
ENSG00000182405	PGBD4	G2M	0.387	0.15394	-0.131	0.882738	0.086	0.638817	0.301	0.611793	-0.11	0.426
ENSG00000112419	PHACTR2	G2M	-0.284	0.497903	-0.555	0.92302	-0.117	0.63742	-0.296	0.446911	-0.84	0.919
ENSG00000019144	PHLDB1	G2M	-0.265	0.766054	-1.631	0.0353848	-0.428	0.772007	-0.607	0.53416	-0.03	0.142
ENSG00000140451	PIF1	G2M	-0.438	0.175435	-0.825	0.687043	-0.513	0.966315	-0.109	0.802446	-1.08	0.0666
ENSG00000173947	PIFO	G2M	0.137	0.432686	-0.246	0.58727	0.071	0.931433	0.015	0.699414	0.03	0.195
ENSG00000151665	PIGF	G1	-0.184	0.478448	-0.418	0.498609	0.082	0.76736	-0.296	0.770002	-1.64	0.00104
ENSG00000110697	PITPNM1	S+G2M	-0.177	0.966958	-0.482	0.961422	-0.606	0.220064	-0.313	0.50492	-0.47	0.875
ENSG00000144837	PLA1A	S	-0.063	0.940065	0.067	0.658969	0.493	0.121534	0.019	0.694345	-0.94	0.562
ENSG00000100078	PLA2G3	G2M	-0.088	0.670539	-0.318	0.681959	-0.033	0.9758	-0.133	0.41245	-0.3	0.936
ENSG00000149782	PLCB3	G2M	-0.194	0.682306	-1.638	0.0424153	-0.292	0.296829	0.039	0.880049	0.01	0.65
ENSG00000138193	PLCE1	G2M	-0.671	0.293298	-0.269	0.870525	0.17	0.810625	-0.374	0.767129	-0.25	0.693
ENSG00000148735	PLEKHS1	G2M	0.006	0.649867	-0.438	0.496437	0.068	0.91175	-0.302	0.999975	-0.33	0.581
ENSG00000105355	PLIN3	G2M	-0.236	0.659032	-0.376	0.367592	0.199	0.676402	-0.045	0.976421	-0.67	0.591
ENSG00000166851	PLK1	G2M	-2.731	6.05e-05	-2.97	0.000312913	-3.149	1.66e-05	-2.482	4.27e-05	-2.03	0.000299
ENSG00000188313	PLSCR1	G1	0.091	0.349503	0.118	0.114853	0.222	0.483832	0.444	0.219259	-0.3	0.724
ENSG00000114554	PLXNA1	G2M	0.23	0.26451	0.074	0.319677	0.156	0.521144	0.264	0.377952	0.41	0.035
ENSG00000203837	PNLIPRP3	G2M	0.1	0.575028	0.325	0.481592	0.073	0.825494	0.006	0.898299	0.25	0.167
ENSG00000141744	PNMT	G2M	-0.014	0.846383	0.072	0.443407	-0.055	0.891451	-0.331	0.37771	-0.06	0.515
ENSG00000114631	PODXL2	S	-0.143	0.899828	-0.359	0.950933	0.134	0.770652	-0.044	0.941297	-0.54	0.992
ENSG00000101868	POLA1	S	-1.787	0.000373502	-1.813	0.0169044	-2.547	1.4e-05	-2.953	0.000104423	-2.13	0.000138
ENSG00000100479	POLE2	S	-2.889	0.00021531	-3.759	0.00264254	-2.86	0.00024843	-2.821	0.000330084	-2.11	0.000474
ENSG00000166169	POLL	S	-0.1	0.904197	-0.417	0.756104	-0.101	0.510945	-0.08	0.585476	-1.04	0.0661
ENSG00000099817	POLR2E	G2M	-1.338	0.0501835	-3.41	0.0034738	-3.158	0.00328387	-2.439	0.0028467	-1.68	0.00488
ENSG00000115138	POMC	G2M	-0.18	0.977413	-0.137	0.984185	0.16	0.505947	-0.326	0.466774	-0.08	0.564
ENSG00000185900	POMK	G2M	-0.202	0.984267	0.263	0.156319	0.16	0.374337	0.118	0.599347	0.23	0.185
ENSG00000005421	PON1	G2M	-0.111	0.864616	-0.527	0.762664	-0.045	0.789124	-0.151	0.841414	-0.95	0.149
ENSG00000121577	POPDC2	G2M	-0.303	0.663557	-0.761	0.388049	-0.077	0.836307	-0.967	0.07575	-1.8	0.017
ENSG00000143190	POU2F1	S+G2M	-1.227	0.0373697	-0.977	0.938771	-0.8	0.0771981	-0.382	0.636681	-0.22	0.177
ENSG00000177380	PPFIA3	G2M	0.118	0.495658	0.062	0.292593	0.183	0.594625	0.185	0.272651	0.3	0.163
ENSG00000110841	PPFIBP1	G2M	0.219	0.119584	0.062	0.698438	0.251	0.34437	0.72	0.00187682	-0.34	0.972
ENSG00000171960	PPIH	G2M	-0.772	0.0800395	-0.813	0.168853	-0.277	0.431776	-0.175	0.921291	-1.29	0.184
ENSG00000213639	PPP1CB	G2M	-1.995	0.00101929	-3.297	0.00302642	-1.398	0.00875064	-1.234	0.0333598	-2.17	8.44e-05
ENSG00000167641	PPP1R14A	G2M	-0.258	0.281758	-0.142	0.665762	0.119	0.523591	-0.029	0.840955	-0.16	0.368
ENSG00000162148	PPP1R32	G2M	0.072	0.639618	0.003	0.760962	0.392	0.480916	0.101	0.684969	-0.32	0.853
ENSG00000049769	PPP1R3F	G2M	-0.257	0.793164	-0.83	0.966322	-0.314	0.876929	-0.283	0.719593	-0.93	0.44
ENSG00000113575	PPP2CA	S+G2M	-2.786	0.00115208	-2.249	0.000322541	-4.458	2.84e-05	-2.551	0.000125574	-2.11	0.000124
ENSG00000198901	PRC1	G2M	-2.214	0.00255516	-3.288	0.00547128	-2.279	0.000772245	-0.688	0.0632853	-1.67	0.00937
ENSG00000130711	PRDM12	G2M	0.03	0.949814	-0.115	0.874588	0.144	0.900725	-0.039	0.712178	0.73	0.0247
ENSG00000108946	PRKAR1A	S+G2M	-0.138	0.795877	0.439	0.100702	0.508	0.0918847	0.237	0.373313	0.03	0.083
ENSG00000166501	PRKCB	G2M	-0.067	0.932571	0.086	0.345789	0.017	0.565018	0.134	0.366889	-0.64	0.381
ENSG00000105287	PRKD2	G2M	-0.113	0.874206	-0.852	0.275122	-0.395	0.940576	-0.272	0.942904	-0.62	0.946
ENSG00000185532	PRKG1	G2M	-0.597	0.163063	-1.386	0.189074	0.097	0.335357	-0.032	0.492263	-1.17	0.302
ENSG00000148426	PROSER2	G2M	0.323	0.298476	-0.178	0.982021	0.311	0.58906	0.009	0.985535	-0.66	0.898
ENSG00000116132	PRRX1	G1	0.094	0.767888	-0.204	0.910474	0.184	0.760542	-0.046	0.99025	-0.28	0.887
ENSG00000206549	PRSS50	G2M	-0.074	0.923172	-0.335	0.845114	0.075	0.849609	-0.237	0.20838	-0.56	0.806
ENSG00000052344	PRSS8	G2M	-0.186	0.605948	-0.861	0.35605	-0.06	0.998441	-0.482	0.706813	-0.31	0.777
ENSG00000159792	PSKH1	G2M	-0.064	0.842126	-0.684	0.408516	-0.304	0.997525	-0.246	0.884775	-0.56	0.811
ENSG00000100567	PSMA3	G2M	-1.549	0.00970353	-2.831	0.000885483	-2.22	0.0107139	-2.581	0.0014303	-1.68	0.00572
ENSG00000136930	PSMB7	G2M	-2.987	0.000510756	-3.316	0.00260427	-2.229	0.000529901	-2.221	0.0141079	-1.73	0.0202
ENSG00000168229	PTGDR	G1	-0.157	0.895046	-0.273	0.667409	0.229	0.50717	-0.386	0.688965	-0.32	0.652
ENSG00000108825	PTGES3L-AARSD1	S+G2M	-0.856	0.253921	-0.591	0.787892	-0.582	0.911342	-0.689	0.386515	-1.19	0.2
ENSG00000106853	PTGR1	G2M	0.118	0.208322	0.391	0.0890737	0.113	0.860307	-0.033	0.997606	-0.6	0.237
ENSG00000187514	PTMA	G2M	-0.797	0.58324	-0.825	0.522534	-0.904	0.848814	-1.358	0.0697035	-2.63	5.67e-05
ENSG00000104960	PTOV1	G2M	-0.364	0.609743	-0.466	0.379334	-0.075	0.851032	-0.272	0.663021	-0.82	0.0649
ENSG00000179295	PTPN11	G2M	-1.209	0.0742518	-2.482	0.0139685	-0.074	0.789124	0.111	0.464727	-1.94	0.0192
ENSG00000163629	PTPN13	G1	-0.131	0.872454	0.11	0.363378	0.055	0.864984	0.236	0.245112	-0.26	0.653
ENSG00000100362	PVALB	G2M	-0.039	0.901143	0.417	0.0337034	0.14	0.773114	-0.136	0.999975	-0.21	0.597
ENSG00000103769	RAB11A	S	-0.453	0.248792	0.313	0.185687	-0.031	0.945079	-0.125	0.874121	-0.59	0.985
ENSG00000157869	RAB28	G2M	0.384	0.0771485	0.218	0.334726	0.242	0.425808	0.312	0.45494	0.66	0.00356
ENSG00000105649	RAB3A	G2M	0.08	0.731599	-0.659	0.222304	-0.291	0.49951	-0.341	0.460756	-0.45	0.778
ENSG00000152061	RABGAP1L	G2M	-0.817	0.274424	-0.658	0.874588	-0.51	0.988785	-0.157	0.755767	-0.2	0.829
ENSG00000161800	RACGAP1	G2M	-1.808	0.0115918	-2.472	0.0151392	-2.271	0.000262847	-1.223	0.0277763	-1.95	0.0132
ENSG00000152942	RAD17	G1	-1.233	0.0131223	-2.54	0.00557032	-0.85	0.00980239	-0.435	0.343578	-1.41	0.0949
ENSG00000179262	RAD23A	G2M	-0.435	0.379076	-0.769	0.0914955	-0.28	0.22406	-0.603	0.143829	-0.41	0.588
ENSG00000131477	RAMP2	S	-0.101	0.794499	-0.575	0.855614	-0.716	0.0844357	-0.099	0.68576	-0.82	0.122
ENSG00000164188	RANBP3L	G2M	0.298	0.236617	0.421	0.0334722	0.114	0.920584	0.347	0.0748882	0.16	0.27
ENSG00000010017	RANBP9	G1	-0.369	0.696019	-0.035	0.515796	-0.105	0.965401	0.243	0.614656	-0.68	0.989
ENSG00000138670	RASGEF1B	G1	0.067	0.595532	0.437	0.143586	0.323	0.225522	0.046	0.563214	0.15	0.206
ENSG00000102054	RBBP7	G1	-0.148	0.867258	0.503	0.0302502	0.103	0.711517	0.244	0.53451	-0.06	0.376
ENSG00000130701	RBBP8NL	G2M	-0.015	0.735069	-0.657	0.342899	-0.115	0.925462	-0.087	0.760611	-0.64	0.937
ENSG00000185272	RBM11	G1	0.078	0.398786	0.63	0.00364291	0.219	0.771353	0.178	0.58029	-0.07	0.28
ENSG00000163694	RBM47	G1	0.332	0.216032	0.187	0.500825	0.159	0.781173	0.265	0.56558	0.3	0.137
ENSG00000100918	REC8	G1	-0.817	0.237378	-1.255	0.674299	-1.121	0.0215375	-0.716	0.323037	-1.3	0.0999
ENSG00000132563	REEP2	G2M	0.172	0.504039	0.375	0.31331	-0.141	0.885798	0.067	0.667886	-0.08	0.578
ENSG00000168476	REEP4	G2M	-0.64	0.432305	0.401	0.316405	-0.438	0.751026	-0.26	0.999579	-0.37	0.89
ENSG00000143954	REG3G	S	0	0.824912	0.078	0.351398	0.329	0.3156	0.217	0.671907	-0.26	0.615
ENSG00000104856	RELB	G1	0.204	0.28806	-0.014	0.634527	-0.175	0.999981	-0.959	0.0165839	0.96	0.000643
ENSG00000054967	RELT	G2M	-0.296	0.696289	-0.735	0.459464	-0.316	0.842338	-0.419	0.892128	-0.26	0.782
ENSG00000042445	RETSAT	G1	-0.229	0.651292	-0.412	0.983524	-0.037	0.990589	-0.239	0.968277	-0.27	0.947
ENSG00000049541	RFC2	G2M	-2.829	0.000110074	-3.838	0.00055395	-2.853	0.000115217	-2.011	0.000298245	-2.46	4.45e-05
ENSG00000175449	RFESD	G1	0.003	0.837616	-0.082	0.874781	-0.04	0.978209	0.284	0.441298	-0.06	0.457
ENSG00000237441	RGL2	G2M	-0.314	0.939697	-0.361	0.38169	-0.088	0.985871	0.049	0.6966	-0.7	0.572
ENSG00000169220	RGS14	G2M	-0.257	0.76343	-0.484	0.828749	0.112	0.903215	0.213	0.446911	-0.18	0.703
ENSG00000171700	RGS19	G2M	0.186	0.251867	0.334	0.0422062	-0.201	0.985871	0.233	0.585325	-0.12	0.567
ENSG00000177181	RIMKLA	G2M	0.421	0.0433916	-0.066	0.704834	0.05	0.858019	-0.088	0.681527	0.42	0.123
ENSG00000137275	RIPK1	G2M	-0.326	0.782659	-0.171	0.801009	-0.739	0.769375	-0.334	0.755829	-0.54	0.662
ENSG00000125352	RNF113A	G2M	-1.754	0.00278391	-1.343	0.142221	-2.59	0.00426194	-1.906	0.0113115	-1.26	0.0515
ENSG00000082996	RNF13	G2M	0.291	0.155459	0.449	0.119266	-0.208	0.295216	0.13	0.581335	0.09	0.328
ENSG00000170153	RNF150	G1	0.078	0.763693	-0.027	0.812612	0.347	0.252895	0.173	0.920793	0.03	0.725
ENSG00000165188	RNF183	S	-0.536	0.510414	-0.309	0.452648	-0.554	0.474485	-0.18	0.897305	-0.59	0.811
ENSG00000138942	RNF185	G2M	0.188	0.205442	0.112	0.779974	0.327	0.363489	-0.181	0.989043	-0.2	0.638
ENSG00000116514	RNF19B	G2M	0.083	0.550063	-0.096	0.865153	0.053	0.963782	0.066	0.669775	0.08	0.289
ENSG00000092098	RNF31	S+G2M	-1.672	0.00184271	-0.727	0.289797	-0.428	0.800701	-2.289	0.000299959	-1.57	0.00615
ENSG00000205937	RNPS1	S+G2M	-1.344	0.302977	-0.574	0.813863	-0.859	0.468252	-0.714	0.262502	-1.31	0.53
ENSG00000065371	ROPN1	G2M	-0.048	0.551505	0.199	0.357203	0.199	0.676267	0.008	0.99757	-0.08	0.083
ENSG00000143365	RORC	G1	0.127	0.512023	0.082	0.644063	-0.103	0.995383	0.078	0.943935	-0.57	0.879
ENSG00000132383	RPA1	S+G2M	-2.566	0.000161796	-2.794	0.000437928	-2.588	0.00480674	-2.512	9.29e-05	-2.53	8.09e-05
ENSG00000101413	RPRD1B	G1	-2.238	0.00582907	-1.391	0.0642918	-0.699	0.43711	-0.552	0.126804	-1.21	0.253
ENSG00000110700	RPS13	G2M	-2.701	0.000679897	-4.375	0.000918779	-2.454	0.000468469	-2.981	0.00127663	-1.88	0.00308
ENSG00000140988	RPS2	S	-1.996	0.00131851	-2.66	0.010943	-2.566	0.000315068	-2.782	0.000527566	-1.89	0.0499
ENSG00000008988	RPS20	G2M	-2.24	0.0806286	-3.372	0.016975	-1.88	0.0475763	-1.174	0.65602	-1.52	0.0716
ENSG00000138326	RPS24	S	-0.441	0.637167	-0.918	0.209386	-0.027	0.959961	-0.299	0.944657	-0.59	0.588
ENSG00000185088	RPS27L	S+G2M	-0.761	0.216599	-0.068	0.754558	-0.055	0.952266	-0.308	0.363277	-1.1	0.427
ENSG00000162302	RPS6KA4	G2M	-0.329	0.685821	-1.27	0.0474185	-0.495	0.148055	-0.802	0.473266	-0.3	0.544
ENSG00000133818	RRAS2	G2M	0.346	0.18796	0.285	0.13213	-0.033	0.911342	-0.061	0.956315	-0.78	0.706
ENSG00000167325	RRM1	S	-3.829	9.74e-05	-4.721	0.000269734	-3.943	3.07e-05	-4.141	0.000107604	-2.27	2.25e-05
ENSG00000171848	RRM2	S	-3.167	8.74e-05	-3.523	0.0120765	-2.773	0.0105917	-2.886	0.000204619	-1.85	0.00628
ENSG00000143303	RRNAD1	G2M	-0.069	0.719295	-0.081	0.930982	-0.264	0.927083	-0.013	0.999975	-0.19	0.581
ENSG00000171490	RSL1D1	G2M	-0.402	0.263419	-0.907	0.180093	-0.975	0.0531927	-0.732	0.0798063	-1.34	0.0574
ENSG00000132026	RTBDN	G2M	0.196	0.379692	-0.104	0.889464	0.266	0.727944	0.177	0.775427	0.04	0.481
ENSG00000189334	S100A14	G2M	-0.089	0.948387	-0.313	0.384645	0.166	0.832038	-0.291	0.699279	-0.45	0.958
ENSG00000100583	SAMD15	G2M	-0.233	0.615676	0.307	0.339189	-0.178	0.676402	0.029	0.716342	-0.82	0.597
ENSG00000244486	SCARF2	G2M	0.113	0.333257	-1.778	0.00797865	-0.037	0.825878	-0.325	0.440097	0.25	0.298
ENSG00000196876	SCN8A	G2M	-0.195	0.496574	-0.535	0.501689	0.274	0.6309	-0.166	0.411357	-0.61	0.772
ENSG00000140612	SEC11A	G1	-0.393	0.689126	-0.17	0.592058	0.118	0.714196	0.238	0.45752	0.02	0.232
ENSG00000157020	SEC13	G1	-2.457	0.000250457	-4.394	0.00196393	-2.741	0.000109988	-2.259	0.000378815	-1.64	0.0847
ENSG00000058262	SEC61A1	S+G2M	-2.127	0.000954795	-3.053	0.00111774	-1.963	0.00691841	-2.539	0.00018925	-2.61	4.77e-05
ENSG00000091490	SEL1L3	G2M	0.023	0.828586	0.188	0.57467	-0.021	0.864527	0.097	0.581802	-1.13	0.12
ENSG00000174175	SELP	G2M	0.052	0.796842	-0.239	0.949485	0.059	0.643559	0.128	0.753099	-0.21	0.869
ENSG00000112701	SENP6	S	-0.902	0.510994	-1.083	0.0986102	-0.661	0.0728628	-1.562	0.0079521	-1.21	0.0659
ENSG00000162430	SEPN1	G2M	-0.517	0.196317	-1.603	0.610514	-0.163	0.857345	-0.572	0.156185	-0.92	0.788
ENSG00000125354	2006-09-01	G2M	0.099	0.653368	-0.3	0.506455	-0.442	0.223632	0.216	0.611229	-1.23	0.505
ENSG00000167711	SERPINF2	G2M	-0.006	0.643063	0.099	0.681959	0.033	0.812831	-0.262	0.745483	-0.55	0.304
ENSG00000197417	SHPK	G2M	-0.095	0.804785	-0.002	0.782728	-0.106	0.971231	-0.092	0.879436	-0.72	0.906
ENSG00000146950	SHROOM2	G2M	-0.127	0.802654	0.177	0.450548	0.317	0.552532	0.466	0.0866384	1.27	0.000165
ENSG00000185187	SIGIRR	G2M	-0.3	0.564504	-0.152	0.551553	-0.352	0.948996	-0.549	0.538559	-0.2	0.423
ENSG00000187531	SIRT7	G1	-0.462	0.70724	-0.728	0.536885	-0.578	0.886926	-0.554	0.643818	-0.9	0.114
ENSG00000145604	SKP2	G2M	0.144	0.619489	0.291	0.1911	-0.407	0.693594	-0.721	0.0420488	-0.89	0.626
ENSG00000101082	SLA2	G2M	0.019	0.758956	-0.315	0.898683	0.024	0.955622	-0.16	0.767683	-0.29	0.61
ENSG00000163950	SLBP	S	-0.75	0.789245	-1.83	0.100936	-0.922	0.676267	-0.377	0.840671	-1.39	0.0824
ENSG00000081800	SLC13A1	G2M	0.159	0.569131	-0.076	0.765213	-0.172	0.759996	0.066	0.888818	-0.31	0.982
ENSG00000141526	SLC16A3	S+G2M	-0.514	0.279672	-2.109	0.209124	-0.387	0.285993	-1.32	0.272376	-0.7	0.74
ENSG00000110628	SLC22A18	G2M	-0.187	0.646341	-0.362	0.996372	0.27	0.802164	0.107	0.71093	-0.55	0.864
ENSG00000125454	SLC25A19	G2M	-0.386	0.346233	-0.275	0.918151	0.259	0.649761	0.104	0.755961	-0.82	0.296
ENSG00000013306	SLC25A39	S+G2M	-0.417	0.668752	-0.716	0.556485	-0.425	0.808823	-0.075	0.952469	-0.26	0.572
ENSG00000075303	SLC25A40	G1	-0.076	0.935706	0.163	0.297394	0.387	0.189078	-0.027	0.995885	-0.1	0.694
ENSG00000156222	SLC28A1	G2M	-1.29	0.0112692	-0.529	0.8872	-0.056	0.929807	-0.588	0.63638	-1.1	0.577
ENSG00000121073	SLC35B1	G1	-1.048	0.0337015	-1.288	0.0654738	-2.114	1.95e-05	-1.566	0.000107652	-2.13	0.00272
ENSG00000017483	SLC38A5	G2M	-1.943	0.000114505	-1.243	0.00306902	-0.036	0.985522	0.12	0.699814	-0.71	0.892
ENSG00000158865	SLC5A11	G1	0.172	0.090571	-0.544	0.617759	-0.114	0.948902	0.089	0.922466	-0.8	0.636
ENSG00000117834	SLC5A9	G1	-0.108	0.944926	-0.668	0.949346	-0.609	0.507588	-0.721	0.921291	-0.47	0.932
ENSG00000108576	SLC6A4	G2M	-0.004	0.901509	-0.104	0.86963	0.042	0.886498	-0.121	0.74764	-0.52	0.708
ENSG00000003989	SLC7A2	G2M	-0.258	0.342548	0.069	0.837712	0.042	0.931896	0.116	0.883304	-0.62	0.545
ENSG00000103064	SLC7A6	G1	-0.234	0.578953	-1.159	0.104203	-0.162	0.74526	-0.16	0.999975	-1.38	0.177
ENSG00000103061	SLC7A6OS	S+G2M	-2.491	0.00122199	-2.718	0.00555638	-1.896	0.00748278	-2.078	0.0048604	-1.53	0.0376
ENSG00000065054	SLC9A3R2	G2M	-0.136	0.955696	-0.135	0.807667	0.062	0.856629	0.252	0.458656	0.35	0.283
ENSG00000188827	SLX4	S+G2M	-0.536	0.0619487	-0.046	0.791021	-0.398	0.773738	-0.314	0.935648	-0.91	0.405
ENSG00000170365	SMAD1	S	0.036	0.685198	0.259	0.301125	0.248	0.306919	0.292	0.0561557	0.12	0.152
ENSG00000127616	SMARCA4	G2M	-1.403	0.00788798	-2.454	0.000864663	-2.375	0.000361927	-1.341	0.0220424	-1.89	0.00131
ENSG00000066117	SMARCD1	S	-1.12	0.0535521	-1.582	0.0207216	0.081	0.889572	-0.669	0.165006	-2.03	0.0145
ENSG00000166311	SMPD1	S+G2M	0.06	0.387796	-0.205	0.901727	-0.037	0.970133	0.058	0.942539	0.47	0.0412
ENSG00000198742	SMURF1	G1	0.154	0.749005	-0.68	0.106036	0.123	0.871853	-0.075	0.765873	0.09	0.394
ENSG00000185420	SMYD3	G1	-0.161	0.679424	0.019	0.751289	-0.231	0.474027	-0.399	0.729782	-0.6	0.821
ENSG00000125835	SNRPB	G2M	-1.221	0.470591	-3.407	0.00240667	-1.617	0.0360254	-1.248	0.496557	-1.85	0.00808
ENSG00000112335	SNX3	G2M	0.487	0.0437081	0.035	0.794565	-0.1	0.829479	0.311	0.525435	-0.01	0.44
ENSG00000185338	SOCS1	G2M	0.096	0.751949	0.233	0.634787	0.211	0.584265	0.202	0.16898	-0.23	0.602
ENSG00000120896	SORBS3	G2M	-0.127	0.704512	-0.418	0.429738	-0.015	0.895204	0.046	0.879701	-0.22	0.691
ENSG00000189120	SP6	S+G2M	-0.319	0.441552	-0.686	0.212488	0.133	0.838485	-0.38	0.633295	-0.82	0.322
ENSG00000169682	SPNS1	G2M	-0.304	0.894178	-0.658	0.612304	-0.199	0.997525	-0.358	0.369258	-1.58	0.228
ENSG00000144228	SPOPL	G1	0.267	0.432305	0.343	0.0788569	0.257	0.475445	0.332	0.117283	0.3	0.0108
ENSG00000100596	SPTLC2	G1	-1.465	0.010027	-0.277	0.766158	-0.073	0.999811	-0.803	0.00650602	-0.79	0.302
ENSG00000174780	SRP72	G2M	-1.122	0.15511	-0.958	0.166886	-1.271	0.105598	-1.166	0.0130159	-1.33	0.0593
ENSG00000112081	SRSF3	G2M	-1.753	0.000890669	-3.564	8.92e-05	-1.765	0.00519971	-2.021	0.00545164	-1.82	0.00988
ENSG00000008324	SS18L2	S+G2M	-2.829	0.000773366	-3.672	0.00197529	-2.078	0.00136904	-1.351	0.10604	-1.99	0.00721
ENSG00000144057	ST6GAL2	G1	-0.114	0.928418	-0.292	0.835825	0.025	0.821392	-0.333	0.610176	-0.54	0.877
ENSG00000117069	ST6GALNAC5	G1	0.228	0.278073	0.31	0.412311	0.264	0.573744	0.055	0.824228	-0.48	0.948
ENSG00000140557	ST8SIA2	G2M	0.358	0.221861	0.483	0.0763676	0.044	0.972695	-0.104	0.958461	0.03	0.53
ENSG00000185482	STAC3	G2M	-0.621	0.794337	-1.835	0.0634716	-0.497	0.694493	-0.224	0.815976	-0.68	0.794
ENSG00000166888	STAT6	G2M	-0.257	0.272221	-1.036	0.123404	-0.634	0.806401	-0.411	0.108332	-1.11	0.57
ENSG00000204344	STK19	G2M	-0.317	0.702949	-0.474	0.6246	-0.104	0.877915	-0.158	0.689491	-0.69	0.842
ENSG00000125834	STK35	G1	-0.031	0.989546	0.08	0.615655	0.258	0.547428	0.302	0.205816	-0.46	0.657
ENSG00000211455	STK38L	G1	-0.048	0.837873	-0.442	0.683912	-0.076	0.977736	0.384	0.198722	-0.04	0.311
ENSG00000104915	STX10	G2M	0.127	0.566434	-0.377	0.634527	0.017	0.754399	-0.122	0.870709	0.45	0.0463
ENSG00000166900	STX3	G1	-0.076	0.814168	-0.24	0.9275	-0.161	0.781173	-0.148	0.701946	-0.03	0.563
ENSG00000137573	SULF1	G2M	-0.376	0.844792	-0.129	0.752164	0.169	0.920584	-0.282	0.640097	-1.16	0.62
ENSG00000078269	SYNJ2	S+G2M	-0.573	0.998398	-1.325	0.582612	-0.334	0.99895	-1.039	0.36336	-0.49	0.467
ENSG00000129990	SYT5	G2M	0.102	0.47066	-0.118	0.867499	-0.288	0.998626	-0.052	0.819938	-0.37	0.809
ENSG00000006128	TAC1	G2M	0.145	0.168892	0.542	0.0201436	-0.011	0.449487	-0.009	0.917374	-0.15	0.537
ENSG00000115353	TACR1	G2M	-0.011	0.786893	0.069	0.513527	0.187	0.719776	0.104	0.899619	-0.4	0.967
ENSG00000059588	TARBP1	G1	0.011	0.94797	-0.505	0.503062	-0.056	0.997679	0.152	0.754079	-0.6	0.693
ENSG00000113407	TARS	S+G2M	-2.408	0.000271299	-3.778	0.0020324	-2.088	0.000594405	-1.838	0.000309771	-3.09	1.7e-05
ENSG00000171530	TBCA	G1	-1.539	0.00280878	-1.765	0.0046661	-0.684	0.458418	-0.468	0.614357	-1.46	0.0256
ENSG00000145348	TBCK	G2M	-0.405	0.654975	-0.409	0.939106	0.097	0.573744	-0.168	0.773134	-0.8	0.6
ENSG00000196507	TCEAL3	G2M	0.136	0.734641	-0.343	0.794299	-0.037	0.55553	0.203	0.749038	-0.22	0.406
ENSG00000011007	TCEB3	G1	0.159	0.259458	-1.398	0.0521124	-0.298	0.232366	-0.64	0.381704	0.02	0.765
ENSG00000125878	TCF15	G2M	0.308	0.150488	0.156	0.522035	0.135	0.778377	0.017	0.840473	-0.1	0.543
ENSG00000152284	TCF7L1	S	-0.518	0.334843	-0.125	0.57974	-0.113	0.941862	-0.128	0.636301	0.81	0.0361
ENSG00000074219	TEAD2	G2M	-0.835	0.609357	-0.767	0.966893	-0.994	0.586654	-1.083	0.523047	-1.23	0.322
ENSG00000163060	TEKT4	G2M	-0.227	0.321078	-1.275	0.0536175	-0.165	0.845764	-0.316	0.637036	-0.85	0.592
ENSG00000168769	TET2	G2M	-0.379	0.327571	-0.435	0.479367	-0.027	0.971861	-0.209	0.976324	-0.36	0.752
ENSG00000151287	TEX30	G1	0.085	0.64822	0.371	0.161328	0.077	0.997818	0.323	0.35396	-0.19	0.493
ENSG00000137203	TFAP2A	G2M	0.058	0.632742	0.31	0.292422	0.148	0.83825	0.279	0.633873	-0.47	0.771
ENSG00000198176	TFDP1	S	-0.267	0.576765	0.641	0.0310251	-0.131	0.896325	0.562	0.297048	0.07	0.535
ENSG00000114126	TFDP2	G1	-0.011	0.885729	0.14	0.470461	0.107	0.818564	0.016	0.753099	-0.15	0.321
ENSG00000041988	THAP3	G2M	0.098	0.824114	0.243	0.563017	0.024	0.881484	0.025	0.869508	-0.4	0.298
ENSG00000176946	THAP4	G2M	-1.092	0.00876178	-1.067	0.251766	0.014	0.898282	-0.697	0.157948	-2.25	0.000489
ENSG00000161277	THAP8	G2M	-0.176	0.922488	-0.415	0.865455	0.178	0.52864	-0.343	0.204902	-0.48	0.73
ENSG00000178726	THBD	G1	0.05	0.378352	-0.134	0.914714	0.249	0.652304	0.266	0.0575968	-0.4	0.996
ENSG00000105549	THEG	G2M	-0.209	0.975109	-0.305	0.999691	0.323	0.25408	-0.142	0.985184	-0.83	0.38
ENSG00000099800	TIMM13	G2M	-1.121	0.0451525	-2.83	0.0408186	-1.7	0.0053957	-0.83	0.0305763	-1.33	0.128
ENSG00000196781	TLE1	G2M	0.138	0.421929	0.598	0.0290266	-0.08	0.897697	0.121	0.701946	0.22	0.253
ENSG00000166069	TMCO5A	S+G2M	-0.15	0.771777	0.181	0.645862	-0.227	0.362987	-0.627	0.486623	-0.48	0.793
ENSG00000099203	TMED1	G1	0.012	0.887424	-0.162	0.944825	-0.146	0.72568	-0.737	0.0894041	-0.71	0.662
ENSG00000086598	TMED2	S+G2M	-0.777	0.0110147	-2.621	0.00273713	0.28	0.531345	-1.147	0.00792387	-1.59	0.237
ENSG00000164124	TMEM144	G2M	0.253	0.0684373	0.328	0.0650945	0.08	0.928982	0.296	0.294035	-0.67	0.802
ENSG00000170006	TMEM154	S+G2M	0.243	0.110615	0.613	0.105618	0.475	0.0454269	0.608	0.102817	-0.17	0.583
ENSG00000249992	TMEM158	S	0.089	0.67279	-0.057	0.752561	0.12	0.97001	-0.087	0.638557	-0.64	0.712
ENSG00000130748	TMEM160	G2M	0.109	0.589038	0.089	0.662446	-0.112	0.939217	-0.309	0.0923095	0.88	0.0025
ENSG00000152128	TMEM163	G1	-0.083	0.832089	-0.038	0.629102	0.134	0.869047	0.309	0.561889	0.01	0.269
ENSG00000127419	TMEM175	G2M	0.103	0.68909	-0.091	0.674299	0.088	0.928475	0.394	0.160219	-0.2	0.467
ENSG00000198792	TMEM184B	G2M	-0.249	0.6117	-1.156	0.564643	-0.546	0.532917	-0.777	0.412096	-1.45	0.148
ENSG00000072954	TMEM38A	S	0.019	0.789516	-0.19	0.998846	-0.232	0.83108	-0.205	0.692228	-0.1	0.605
ENSG00000152078	TMEM56	G2M	0.122	0.384759	0.317	0.19031	0.225	0.438275	0.226	0.244751	0.23	0.15
ENSG00000151117	TMEM86A	G2M	-0.066	0.865717	0.071	0.39221	0.144	0.681689	0.334	0.594654	0.05	0.537
ENSG00000167105	TMEM92	S	-0.029	0.952088	-0.196	0.950092	-0.211	0.538006	-0.017	0.967855	-0.42	0.886
ENSG00000118503	TNFAIP3	G2M	-0.255	0.849039	-0.446	0.769072	0.039	0.980295	0.373	0.198556	-0.67	0.143
ENSG00000127863	TNFRSF19	G1	0.215	0.612467	0.159	0.722908	0.008	0.886889	-0.161	0.577214	-0.53	0.903
ENSG00000145901	TNIP1	G2M	-0.987	0.00173709	-0.788	0.910202	-0.38	0.792966	-0.3	0.603911	-1.61	0.205
ENSG00000159173	TNNI1	G2M	-0.196	0.932519	-0.609	0.164811	-0.115	0.997818	-0.158	0.98735	-0.87	0.131
ENSG00000160949	TONSL	G2M	-2.22	8.18e-05	-3.961	0.000169516	-3.332	3.07e-05	-2.604	8.91e-05	-2.48	0.000341
ENSG00000184428	TOP1MT	G1	-0.767	0.0246637	-1.027	0.176273	-0.147	0.997525	-0.476	0.57467	-1.69	0.0534
ENSG00000100038	TOP3B	G2M	-0.133	0.984267	-2.869	2.69e-05	-0.079	0.777797	-0.272	0.365562	-0.65	0.869
ENSG00000186283	TOR3A	G2M	-0.152	0.949814	-0.494	0.798569	0.012	0.957872	-0.359	0.276281	-0.36	0.525
ENSG00000088325	TPX2	G2M	-1.715	0.000106687	-3.256	0.000170594	-1.959	0.000116615	-1.381	0.000437293	-1.91	0.0137
ENSG00000204104	TRAF3IP1	G2M	-0.703	0.501614	-1.134	0.787117	-0.629	0.822405	-0.502	0.450304	-1.3	0.143
ENSG00000170893	TRH	G1	0.187	0.341844	0.019	0.440906	0.267	0.611327	0.278	0.295789	-0.12	0.219
ENSG00000154370	TRIM11	G1	-0.116	0.888317	-0.186	0.478655	-0.268	0.795846	-0.213	0.75733	-0.64	0.905
ENSG00000099899	TRMT2A	G1	-0.299	0.945075	-2.918	0.0191199	-0.482	0.637659	-0.355	0.680936	-2.04	0.0104
ENSG00000011105	TSPAN9	G2M	-0.017	0.930411	0.214	0.084626	-0.062	0.859551	-0.017	0.982313	0.17	0.172
ENSG00000068724	TTC7A	G2M	-0.301	0.996288	-0.903	0.318306	-1.795	0.00620056	-1.601	0.00101989	-0.98	0.204
ENSG00000170703	TTLL6	G1	-0.386	0.911927	-0.209	0.687062	0.227	0.804492	-0.033	0.773134	-0.77	0.274
ENSG00000167614	TTYH1	G2M	-1.14	0.163891	-1.776	0.331683	-0.925	0.545567	-1.623	0.198556	-0.97	0.2
ENSG00000198033	TUBA3C	G2M	-0.053	0.57841	-0.192	0.958215	0.117	0.667275	-0.019	0.98892	-0.5	0.657
ENSG00000152086	TUBA3E	G2M	0.255	0.401875	0.398	0.274761	-0.341	0.793314	-0.069	0.995751	-0.02	0.146
ENSG00000104833	TUBB4A	G2M	-0.338	0.926226	-1.178	0.243479	-0.514	0.746982	-0.448	0.636301	-0.82	0.853
ENSG00000176014	TUBB6	G2M	0.072	0.547813	0.003	0.492752	0.058	0.83825	0.261	0.599909	-0.09	0.22
ENSG00000175106	TVP23C	G2M	-0.293	0.468616	0.106	0.237773	-0.011	0.495917	0.212	0.526251	-0.77	0.0395
ENSG00000161265	U2AF1L4	G1	-0.087	0.954112	-0.153	0.781314	0.045	0.886002	-0.076	0.683034	-0.21	0.477
ENSG00000063244	U2AF2	S	-2.761	0.000214589	-3.105	0.00164435	-3.113	1.65e-05	-2.227	6.03e-05	-1.39	0.0175
ENSG00000197355	UAP1L1	G2M	0.016	0.81165	-0.024	0.623908	0.29	0.375945	-0.185	0.973354	-0.08	0.131
ENSG00000150991	UBC	G2M	-1.295	0.107725	-0.29	0.764795	-0.654	0.337127	0.025	0.827819	-1.17	0.418
ENSG00000177414	UBE2U	G2M	0.164	0.140246	0.473	0.0940547	0.088	0.586654	0.18	0.3317	-0.01	0.43
ENSG00000162191	UBXN1	G2M	-0.855	0.494978	-1.332	0.32727	-0.501	0.280498	-0.428	0.764724	-0.9	0.705
ENSG00000154277	UCHL1	G2M	-0.141	0.76681	-0.14	0.235196	-0.37	0.940642	-0.051	0.982542	-0.61	0.486
ENSG00000014123	UFL1	G2M	-0.171	0.17987	-0.42	0.540707	0.194	0.546108	-0.126	0.587893	-1.59	0.00527
ENSG00000240224	UGT1A5	G1	-0.057	0.685067	-0.023	0.78813	0.082	0.669539	-0.036	0.748312	-0.12	0.196
ENSG00000168671	UGT3A2	G2M	0.068	0.588422	-0.04	0.867499	0.377	0.128565	0.4	0.0386598	-0.09	0.593
ENSG00000107731	UNC5B	G1	-0.523	0.618434	-1.427	0.0330847	-0.503	0.966315	-0.515	0.293578	-0.94	0.792
ENSG00000182168	UNC5C	G2M	-0.19	0.662006	-0.059	0.813994	0.141	0.547887	-0.419	0.46492	-1.33	0.201
ENSG00000005007	UPF1	G2M	-1.873	0.000252102	-3.186	0.00136335	-2.702	7.4e-05	-2.75	0.000149587	-2.07	0.00964
ENSG00000243566	UPK3B	G2M	-0.296	0.979146	-0.866	0.778911	-0.595	0.817398	-0.442	0.635264	-0.69	0.934
ENSG00000101019	UQCC1	G2M	-0.387	0.346921	0.002	0.673462	-0.529	0.168233	-0.497	0.278744	-0.25	0.535
ENSG00000182040	USH1G	G2M	-0.324	0.698664	-0.844	0.630244	-0.396	0.477595	-0.448	0.623433	-0.96	0.383
ENSG00000108651	UTP6	G2M	-2.15	0.000109365	-2.213	0.00839207	-2.183	0.0053957	-1.418	0.000815928	-1.14	0.0607
ENSG00000114812	VIPR1	G1	0.006	0.684483	-0.108	0.67941	0.161	0.840624	0.037	0.884664	-0.4	0.406
ENSG00000215305	VPS16	G2M	-1.781	0.000905092	-1.785	0.00484436	-0.493	0.273756	-1.513	0.00109423	-1.58	0.104
ENSG00000133316	WDR74	G2M	-3.04	3.4e-05	-3.552	0.000591819	-2.927	2.31e-05	-1.85	0.000187206	-2.65	1.04e-05
ENSG00000166483	WEE1	S	-2.315	0.000369214	-3.244	0.000738155	-3.442	1.4e-05	-2.361	2.68e-05	-1.94	0.000866
ENSG00000103175	WFDC1	G2M	0.044	0.774358	-0.404	0.971995	0.316	0.345862	0.097	0.502933	0.34	0.0619
ENSG00000168703	WFDC12	G2M	0.178	0.420137	0.071	0.691273	0.226	0.392419	-0.039	0.841784	-0.19	0.727
ENSG00000070540	WIPI1	G2M	0.077	0.61219	0.096	0.417049	0.185	0.670923	0.339	0.115822	-0.2	0.819
ENSG00000168334	XIRP1	G2M	-0.401	0.324978	-1.399	0.223781	0.199	0.715701	-0.072	0.89418	-1.46	0.0992
ENSG00000221947	XKR9	G2M	-0.074	0.756837	0.335	0.189074	0.188	0.551915	0.555	0.0880578	0.58	0.016
ENSG00000015532	XYLT2	G2M	-1.112	0.039982	-1.422	0.129729	-0.71	0.694386	-0.704	0.250059	-1.22	0.44
ENSG00000137207	YIPF3	G2M	-0.582	0.444893	-2.029	0.0269844	-0.135	0.983272	-0.661	0.539096	-0.78	0.154
ENSG00000136758	YME1L1	G1	-1.675	0.00164514	-2.581	0.000269734	-0.634	0.0225753	-1.311	0.00152717	-2.01	0.00025
ENSG00000204366	ZBTB12	G2M	-0.537	0.455712	-1.031	0.22733	-0.73	0.580615	-0.594	0.271307	-0.64	0.937
ENSG00000160446	ZDHHC12	S	-0.516	0.59821	-1.005	0.708795	-0.59	0.788115	-0.654	0.586608	-0.27	0.703
ENSG00000175893	ZDHHC21	G2M	0.374	0.0670795	0.452	0.079015	0.312	0.147824	0.212	0.605595	0.02	0.615
ENSG00000020256	ZFP64	G2M	-0.414	0.722787	-0.187	0.915722	0.065	0.83286	-0.193	0.701946	0.38	0.0321
ENSG00000186660	ZFP91	G1	-0.694	0.0181227	-1.505	0.00881463	-0.213	0.851032	-1.103	0.416328	-1.29	0.59
ENSG00000096654	ZNF184	G1	0.167	0.241856	-0.328	0.828981	-0.078	0.958651	0.213	0.147055	-0.42	0.857
ENSG00000165512	ZNF22	S	-0.938	0.36685	-1.794	0.337316	-0.81	0.991397	-0.503	0.989043	-0.73	0.746
ENSG00000167380	ZNF226	G1	-0.318	0.436743	-0.5	0.412594	-0.192	0.97001	-0.513	0.50835	-0.76	0.647
ENSG00000171295	ZNF440	S+G2M	0.533	0.0603109	1.007	0.00125333	-0.073	0.892874	0.321	0.205639	0.25	0.0604
ENSG00000124459	ZNF45	G1	0.157	0.536267	-0.097	0.573233	0.01	0.757757	-0.338	0.455556	-0.22	0.294
ENSG00000124444	ZNF576	G2M	-0.339	0.562821	-0.971	0.882646	-0.248	0.66045	-0.036	0.982783	-0.54	0.977
ENSG00000172748	ZNF596	G1	-0.126	0.384316	0.447	0.131054	0.002	0.810525	0.101	0.446059	0.28	0.0432
ENSG00000167528	ZNF641	G1	-0.446	0.847918	-1.435	0.63935	-0.492	0.931839	-0.356	0.924785	-1.51	0.31
ENSG00000176083	ZNF683	G1	0.258	0.523541	-0.257	0.925398	-0.05	0.990844	-0.044	0.614537	-0.59	0.685
ENSG00000065029	ZNF76	G1	-0.183	0.382049	-0.368	0.823842	0.051	0.9151	-0.052	0.756565	-0.19	0.384
ENSG00000169951	ZNF764	G2M	0.007	0.604934	-0.232	0.933349	0.108	0.529693	0.034	0.671268	0.31	0.0113
ENSG00000176371	ZSCAN2	G2M	-0.768	0.173731	-1.344	0.0208238	-0.121	0.740125	-0.177	0.912925	-1.1	0.351
