# Supplementary material for: The essentiality landscape of cell cycle related genes in human pluripotent and cancer cells
Source: Cell Div. 2019 Dec 23;14:15. doi: 10.1186/s13008-019-0058-4 (PMC6927170; doi:10.1186/s13008-019-0058-4)
Supplement: Supplementary file 2 — Additional file 2: Table S2. CRISPR scores and significance values of checkpoint genes in all cell lines. [file 13008_2019_58_MOESM2_ESM.xlsx]

## Sheet: Supplementary Table 2
CRISPR scores and significance values of checkpoint genes in all cell lines
Ensembl ID	Gene Symbol	KBM7 CS*	KBM7 significance*	K562 CS*	K562 significance*	Jiyoye CS*	Jiyoye significance*	Raji CS*	Raji significance*	hESC CS**	hESC significance**
ENSG00000110200	ANAPC15	-1.174	0.0023557	-1.477	0.0106937	-0.408	0.807384	-0.841	0.0982257	-1.12	0.0146
ENSG00000134982	APC	-0.492	0.550715	-0.315	0.555972	0.191	0.623768	-0.064	0.977956	-1.61	0.000679
ENSG00000116017	ARID3A	-0.45	0.734188	-0.694	0.582863	-0.586	0.360773	-0.837	0.114215	-0.95	0.288			*	Obtained from: Wang, T. et al., Science (2015).
ENSG00000115966	ATF2	0.184	0.169741	0.288	0.410078	-0.063	0.619309	0.114	0.765569	-0.07	0.464			**	Obtained from: Yilmaz, A. et al., Nat. Cell Biol. (2018).
ENSG00000149311	ATM	-0.398	0.768495	-0.19	0.664804	0.143	0.897697	0.125	0.722025	-0.84	0.293
ENSG00000175054	ATR	-2.155	0.01301	-2.469	0.0121063	-1.737	0.00817316	-1.671	0.00532515	-1.49	0.00325
ENSG00000164053	ATRIP	-1.833	0.00072051	-2.703	0.000391799	-1.454	0.000564393	-0.786	0.0606627	-1.89	0.0154
ENSG00000087586	AURKA	-1.78	0.000835314	-2.62	0.0019895	-2.678	4.5e-05	-1.976	0.0131432	-1.61	0.00811
ENSG00000178999	AURKB	-1.964	0.00259987	-3.09	0.000752398	-2.737	0.000104626	-2.184	0.000848405	-1.63	0.0675
ENSG00000105393	BABAM1	-0.226	0.947059	-0.134	0.565248	-0.215	0.74526	-0.4	0.340709	-0.68	0.951
ENSG00000087088	BAX	0.206	0.18796	-0.187	0.948801	0.131	0.409046	-0.05	0.985535	0.66	0.00266
ENSG00000171552	BCL2L1	-1.279	0.0656603	-2.285	0.0241009	0.14	0.593195	-1.208	0.0019801	-0.97	0.329
ENSG00000197299	BLM	-0.517	0.541985	-0.476	0.492292	-0.329	0.789124	-0.448	0.773134	-1.04	0.394
ENSG00000012048	BRCA1	-1.211	0.00112182	-0.508	0.200078	-0.983	0.0245222	-0.584	0.00662365	-2.16	0.000619
ENSG00000185515	BRCC3	-0.391	0.473846	-0.238	0.322026	-0.052	0.980447	0.261	0.294035	-0.04	0.507
ENSG00000158019	BRE	-0.39	0.297581	0.202	0.596928	0.215	0.259676	-0.193	0.81781	-0.5	0.843
ENSG00000136492	BRIP1	-0.872	0.412079	-0.749	0.896579	-0.232	0.976346	-0.356	0.340709	-1.69	0.104
ENSG00000160469	BRSK1	-0.124	0.985318	-0.286	0.994968	0.018	0.873481	-0.06	0.96514	-0.93	0.0668
ENSG00000159388	BTG2	-0.265	0.825237	-0.348	0.986925	-0.257	0.394253	0.365	0.111151	-0.18	0.306
ENSG00000169679	BUB1	-0.893	0.322331	-0.618	0.39221	-0.378	0.693471	-0.681	0.463274	-1.18	0.342
ENSG00000156970	BUB1B	-1.476	0.0477904	-1.169	0.151336	-1.436	0.0108756	-2.035	0.00615365	-1.29	0.0937
ENSG00000154473	BUB3	-3.319	0.000147668	-3.552	0.00029248	-3.795	6.55e-05	-1.94	0.000394216	-2.8	3.09e-06
ENSG00000161010	C5orf45	-0.01	0.640445	-0.178	0.824207	-0.038	0.633743	-0.027	0.963766	0.12	0.317
ENSG00000142453	CARM1	-0.72	0.0751169	-0.41	0.742178	-0.466	0.879986	-0.113	0.738262	0.51	0.0462
ENSG00000106144	CASP2	0.305	0.0929377	0.645	0.0145902	0.365	0.376244	0.47	0.024668	0.18	0.278
ENSG00000158941	CCAR2	-0.926	0.0266852	-0.872	0.785097	-0.466	0.367216	-0.947	0.0899467	-0.57	0.94
ENSG00000134057	CCNB1	-0.087	0.956911	-1.561	0.194828	-1.214	0.0094788	-0.35	0.822972	-1.32	0.439
ENSG00000110092	CCND1	0.125	0.641049	-0.116	0.860151	0.15	0.356874	-0.183	0.480961	-1.61	0.0604
ENSG00000081377	CDC14B	0.384	0.194145	0.437	0.164232	-0.009	0.978722	0.072	0.809268	0.31	0.0384
ENSG00000158402	CDC25C	-0.144	0.906053	0.159	0.590733	0.183	0.611327	0.493	0.223589	-0.54	0.337
ENSG00000093009	CDC45	-3.029	0.000254451	-4.821	4.04e-05	-3.847	1.46e-05	-3.048	3.03e-05	-2.48	0.00121
ENSG00000096401	CDC5L	-1.965	0.00187589	-2.718	0.000141497	-2.184	9.13e-05	-1.501	0.0235622	-1.94	0.000624
ENSG00000094804	CDC6	-1.438	0.00106156	-1.634	0.00958141	-2.41	0.0135051	-1.988	0.0019801	-1.89	0.0415
ENSG00000170312	CDK1	-1.913	0.0160201	-3.655	0.00112142	-1.923	0.000174122	-2.266	0.000769116	-1.9	0.00756
ENSG00000123374	CDK2	-0.885	0.00566986	-0.653	0.280682	-0.318	0.958651	-0.476	0.250277	-1.26	0.168
ENSG00000136861	CDK5RAP2	-1.041	0.0814262	-1.313	0.422872	-0.855	0.0136569	-0.285	0.918576	-0.83	0.447
ENSG00000108465	CDK5RAP3	-0.313	0.270665	-0.586	0.161328	-0.218	0.488342	-0.516	0.0847571	-1.55	0.141
ENSG00000124762	CDKN1A	-0.09	0.907083	-1.1	0.178939	0.009	0.990972	0.179	0.580541	-0.45	0.871
ENSG00000111276	CDKN1B	0.113	0.802554	-0.003	0.737789	0.278	0.759815	0.74	0.0102512	-0.47	0.86
ENSG00000147883	CDKN2B	-0.204	0.710601	0.882	0.00296878	0.308	0.203417	0.217	0.266961	0.12	0.184
ENSG00000167513	CDT1	-2.224	0.00953258	-3.741	0.00240667	-2.603	0.0188427	-2.402	0.00116386	-2.19	0.00919
ENSG00000117724	CENPF	-0.193	0.767888	-0.001	0.914417	-0.134	0.860495	0.388	0.141257	-1.52	0.0825
ENSG00000151849	CENPJ	-0.898	0.184118	-0.473	0.502906	-1.048	0.0772396	-0.496	0.705754	-1.99	0.0162
ENSG00000182923	CEP63	-0.361	0.614395	-0.145	0.307665	-0.368	0.440739	-0.341	0.996138	-1.39	0.112
ENSG00000149554	CHEK1	-1.412	0.00483543	-2.016	0.0144236	-2.006	0.000348735	-1.258	0.000427865	-1.71	0.0206
ENSG00000183765	CHEK2	0.574	0.0134343	0.057	0.749886	0.195	0.585906	0.268	0.436275	0.84	0.000934
ENSG00000072609	CHFR	-0.009	0.754414	-0.562	0.742178	-0.147	0.757345	0.113	0.83348	-0.66	0.505
ENSG00000164695	CHMP4C	-0.569	0.780141	-0.502	0.748043	-0.156	0.983225	-0.389	0.799861	-0.26	0.527
ENSG00000134852	CLOCK	-0.006	0.762268	0.144	0.601704	0.145	0.661976	0.029	0.910096	-0.65	0.359
ENSG00000092853	CLSPN	-1.689	0.00632325	-1.672	0.168648	-1.557	0.00892287	-1.706	0.00316092	-2.05	0.00055
ENSG00000125107	CNOT1	-1.483	0.00478512	-1.685	0.0120692	-1.414	0.00110144	-0.739	0.708569	-0.82	0.67
ENSG00000182973	CNOT10	-1.274	0.161112	-0.84	0.1387	-0.51	0.382298	-0.278	0.757265	-0.21	0.543
ENSG00000158435	CNOT11	-1.111	0.180953	-0.618	0.812278	-0.665	0.402116	-0.195	0.9586	-0.14	0.598
ENSG00000111596	CNOT2	-0.562	0.647159	-0.681	0.440906	-0.937	0.0997811	-0.731	0.636301	-1.02	0.409
ENSG00000088038	CNOT3	-0.914	0.197192	-1.724	0.0626684	-1.914	0.00672983	-1.519	0.00364995	-1.5	0.0284
ENSG00000080802	CNOT4	-0.883	0.0923213	-0.443	0.317365	0.03	0.780867	0.253	0.28875	0.43	0.0777
ENSG00000113300	CNOT6	0.086	0.589812	0.486	0.109767	0.453	0.293119	0.833	0.000185631	0.16	0.19
ENSG00000138767	CNOT6L	0.228	0.527557	0.492	0.0617742	-0.028	0.981928	0.516	0.00802247	0.44	0.192
ENSG00000198791	CNOT7	0.125	0.591465	0.458	0.041143	0.617	0.0438477	1.031	3.42e-05	0.41	0.111
ENSG00000155508	CNOT8	0.331	0.0322686	0.387	0.190021	0.325	0.15163	0.867	0.00552406	0.03	0.159
ENSG00000169372	CRADD	0.09	0.15265	0.082	0.326166	-0.024	0.569653	0.04	0.657213	-0.19	0.88
ENSG00000008405	CRY1	0.052	0.72292	-0.143	0.911973	0.01	0.533559	0.165	0.929673	-0.01	0.325
ENSG00000139842	CUL4A	0.086	0.656306	0.351	0.186506	-0.054	0.945766	0.453	0.0360208	-0.08	0.474
ENSG00000118655	DCLRE1B	-0.016	0.880588	-0.677	0.63448	-0.787	0.00169847	-0.236	0.478492	-3.25	6.68e-09
ENSG00000198563	DDX39B	-2.003	0.000448635	-1.393	0.0168003	-1.289	0.0451015	-0.584	0.108166	-1.84	0.00294
ENSG00000075711	DLG1	-0.289	0.814746	0.145	0.340769	0.01	0.989609	0.381	0.094884	-0.6	0.335
ENSG00000159147	DONSON	-2.242	0.000156677	-3.057	0.00371201	-2.172	0.00748578	-1.735	0.00481851	-2.25	0.0117
ENSG00000104885	DOT1L	-1.121	0.239938	-0.959	0.110731	-0.314	0.425411	-0.625	0.318933	0.51	0.00953
ENSG00000143476	DTL	-2.382	0.00116778	-3.868	0.000101664	-2.508	0.0106738	-2.014	0.00954457	-1.98	0.00953
ENSG00000120129	DUSP1	0.137	0.679832	0.114	0.243702	0.148	0.827567	0.126	0.644668	0.11	0.0871
ENSG00000144635	DYNC1LI1	-1.197	0.0457322	-0.515	0.566743	-0.576	0.867918	-0.178	0.925341	-0.93	0.482
ENSG00000101412	E2F1	0.062	0.490378	-0.045	0.432884	0.047	0.960332	0.028	0.827424	-0.21	0.283
ENSG00000205250	E2F4	-0.379	0.702746	-0.381	0.966736	-0.438	0.320603	-0.505	0.768904	-0.77	0.484
ENSG00000165891	E2F7	0.285	0.0771485	0.127	0.305846	0.317	0.463485	0.042	0.952469	0.47	0.0315
ENSG00000129173	E2F8	-0.401	0.321609	-1.092	0.305469	-0.091	0.273762	0.023	0.356051	0.29	0.0126
ENSG00000128829	EIF2AK4	-0.193	0.934461	-2.153	0.00104885	-0.08	0.938392	-0.225	0.975259	-0.74	0.275
ENSG00000154920	EME1	-0.817	0.373079	-0.613	0.8668	-0.374	0.948412	-0.409	0.546101	-0.73	0.328
ENSG00000197774	EME2	0.142	0.54032	0.204	0.345876	0.381	0.294196	0.625	0.0370543	-0.07	0.32
ENSG00000100393	EP300	-1.151	0.0119172	-2.966	7.04e-05	-1.617	0.000235132	-2.434	2.13e-05	-2.15	0.000144
ENSG00000143971	ETAA1	-0.9	0.0329474	0.363	0.251217	-0.055	0.907446	0.177	0.907331	-0.59	0.719
ENSG00000163322	FAM175A	-0.163	0.90373	0.345	0.086756	-0.161	0.930753	0.133	0.548491	0.14	0.503
ENSG00000140525	FANCI	-1.083	0.0110875	-0.408	0.8307	-0.457	0.21863	0.052	0.914775	-1.84	0.00013
ENSG00000103264	FBXO31	-0.269	0.550121	-0.279	0.643927	-0.584	0.659794	-0.476	0.603016	0.08	0.277
ENSG00000151876	FBXO4	-0.472	0.995775	-0.552	0.432328	-0.297	0.746982	-0.352	0.999975	-0.38	0.855
ENSG00000116663	FBXO6	0.388	0.192307	0.054	0.755559	0.204	0.5356	-0.011	0.835949	-0.21	0.749
ENSG00000169018	FEM1B	-0.236	0.995406	0.2	0.160561	0.159	0.869915	0.128	0.36165	-0.95	0.889
ENSG00000053254	FOXN3	-0.354	0.724839	-0.08	0.301946	-0.282	0.385196	-0.497	0.60751	-1.17	0.074
ENSG00000184481	FOXO4	-0.396	0.814168	-0.549	0.664804	-0.04	0.937389	-0.252	0.968506	-0.17	0.491
ENSG00000105325	FZR1	-0.481	0.32971	-1.345	0.121894	-0.288	0.743079	-1.316	0.00174416	-0.45	0.731
ENSG00000116717	GADD45A	0.227	0.461182	-0.315	0.584913	0.09	0.913338	0.473	0.425055	0.5	0.305
ENSG00000178295	GEN1	-0.255	0.720028	0.091	0.528604	0.134	0.402366	0.019	0.874626	-1.01	0.547
ENSG00000204120	GIGYF2	-1.427	0.0125593	-0.932	0.935314	-0.927	0.214814	-0.841	0.503752	-1.27	0.395
ENSG00000105373	GLTSCR2	-1.017	0.0358485	-1.583	0.0949851	-1.194	0.362229	-1.411	0.0391174	-1.04	0.235
ENSG00000104499	GML	0.247	0.458507	-0.193	0.845179	0.063	0.924049	0.061	0.768427	0.37	0.00529
ENSG00000075218	GTSE1	-0.749	0.0559245	-0.307	0.878239	-0.17	0.958651	-0.044	0.834974	-0.64	0.524
ENSG00000188486	H2AFX	-1.493	0.00067954	-0.204	0.966873	-0.181	0.971861	0.056	0.446542	-0.62	0.485
ENSG00000172273	HINFP	-1.907	0.00089652	-3.568	4.31e-05	-2.644	7.66e-05	-1.261	0.0151826	-1.93	0.000186
ENSG00000149948	HMGA2	0.097	0.117621	0.018	0.611823	0.22	0.465803	0.106	0.766553	-0.46	0.869
ENSG00000143452	HORMAD1	-0.094	0.815004	0.054	0.518316	-0.164	0.995593	-0.1	0.908278	-0.53	0.545
ENSG00000174775	HRAS	-0.373	0.378552	-0.335	0.575881	0.291	0.636328	-0.219	0.423339	-0.39	0.877
ENSG00000136273	HUS1	-2.206	0.00292827	-2.614	0.0160713	-1.192	0.0192878	-0.533	0.374434	-2.2	0.00964
ENSG00000188996	HUS1B	0.251	0.0868369	-0.304	0.750465	-0.072	0.974548	-0.062	0.955767	0.14	0.0222
ENSG00000113141	IK	-0.697	0.225969	-0.898	0.182783	-0.925	0.011176	-1.569	0.00316522	-1.27	0.0308
ENSG00000143624	INTS3	-2.83	0.000155402	-4.53	0.000291532	-2.553	0.000196566	-2.635	0.000141626	-2.27	3.31e-05
ENSG00000143493	INTS7	-0.723	0.0149857	-0.432	0.971834	-1.282	0.0807196	-0.733	0.0744303	-1.8	0.00274
ENSG00000099910	KLHL22	-0.338	0.993667	-3.276	0.000140079	-0.174	0.765773	-0.511	0.670542	-1.01	0.525
ENSG00000184445	KNTC1	-0.804	0.0250012	-0.47	0.568942	-0.44	0.585906	-0.425	0.876465	-2.03	0.000227
ENSG00000205629	LCMT1	-1.281	0.00132949	-1.25	0.0204273	-0.448	0.598024	-0.563	0.117962	-0.63	0.944
ENSG00000002822	MAD1L1	-0.526	0.456091	-1.141	0.448867	-0.875	0.160354	-0.908	0.198347	-2.72	0.000787
ENSG00000164109	MAD2L1	-0.867	0.117469	-1.087	0.23123	-1.919	0.000949398	-1.595	0.00772489	-2.01	0.000394
ENSG00000124688	MAD2L1BP	-1.418	0.000600244	-1.102	0.120777	-0.278	0.893878	0.078	0.570681	-1.21	0.322
ENSG00000116670	MAD2L2	-1.497	0.00654882	-1.1	0.0303228	-0.631	0.0619918	-0.24	0.650677	-2.23	0.0041
ENSG00000112062	MAPK14	0.207	0.212709	-1.588	0.0006361	0.024	0.856952	-0.464	0.0636826	-0.07	0.58
ENSG00000137337	MDC1	-1.998	0.00666163	-2.03	0.00255318	-1.257	0.173945	-1.153	0.0391174	-1.99	0.00525
ENSG00000135679	MDM2	0.003	0.57841	-0.017	0.902603	-0.641	0.342807	-0.052	0.964457	-1.7	0.00344
ENSG00000198625	MDM4	0.101	0.392397	0.092	0.6096	-0.524	0.389135	0.219	0.539657	-1.14	0.473
ENSG00000020922	MRE11A	-0.965	0.051053	-0.728	0.446124	-0.332	0.862133	-0.159	0.985122	-0.96	0.0524
ENSG00000095002	MSH2	-0.363	0.697367	0.048	0.643214	-0.124	0.761401	-0.097	0.963831	-1.05	0.463
ENSG00000185499	MUC1	-0.188	0.847171	-0.4	0.621512	-0.086	0.764914	-0.046	0.872278	-0.27	0.961
ENSG00000172732	MUS81	-0.837	0.28919	-1.209	0.50522	-0.752	0.564966	-0.611	0.969709	-0.81	0.476
ENSG00000173559	NABP1	0.029	0.601227	0.236	0.274422	0.173	0.783015	0.061	0.968239	-0.51	0.804
ENSG00000139579	NABP2	-0.308	0.882572	-0.318	0.504248	-0.101	0.854068	-0.341	0.888179	-0.59	0.386
ENSG00000159593	NAE1	-1.336	0.00585477	-2.218	0.0121787	-0.93	0.0901174	0.094	0.804274	-1.32	0.091
ENSG00000104320	NBN	-0.068	0.832364	-0.16	0.814372	-0.235	0.59284	0.132	0.333664	-0.34	0.708
ENSG00000080986	NDC80	-2.633	0.000332689	-3.451	0.00147852	-2.961	2.77e-05	-2.894	4.44e-05	-1.68	0.000694
ENSG00000104419	NDRG1	-0.567	0.0889216	-0.133	0.601309	0.145	0.884411	-0.1	0.723916	-0.71	0.891
ENSG00000114670	NEK11	-0.02	0.873444	0.017	0.406399	-0.223	0.922833	-0.194	0.921714	-0.11	0.464
ENSG00000181163	NPM1	-0.776	0.864514	-0.94	0.859376	-0.783	0.711972	-0.668	0.371404	-1.56	0.0197
ENSG00000037474	NSUN2	0.034	0.468966	-0.253	0.514968	-0.182	0.955207	0.062	0.749038	-0.42	0.313
ENSG00000149716	ORAOV1	-2.018	0.00152888	-3.485	0.000108879	-2.215	0.000156155	-1.342	0.00209374	-2.15	0.00266
ENSG00000090097	PCBP4	-0.332	0.278361	-0.309	0.755964	0.301	0.544612	-0.04	0.943037	-0.22	0.973
ENSG00000126226	PCID2	-1.879	0.00436354	-3.715	0.00012157	-1.408	0.00212982	-0.908	0.0344865	-2.23	0.000351
ENSG00000132646	PCNA	-3.229	3.4e-05	-4.56	4.3e-05	-3.568	3.4e-05	-3.048	2.51e-05	-1.56	0.153
ENSG00000162734	PEA15	0.157	0.501614	0.2	0.382574	0.075	0.667275	0.348	0.62649	-0.19	0.628
ENSG00000177595	PIDD	-0.367	0.989679	-0.392	0.846515	-0.079	0.908412	-0.312	0.922466	-1	0.156
ENSG00000118495	PLAGL1	-0.183	0.274957	-1.282	0.451046	-0.333	0.913338	-0.269	0.814375	-1.03	0.245
ENSG00000166851	PLK1	-2.731	6.05e-05	-2.97	0.000312913	-3.149	1.66e-05	-2.482	4.27e-05	-2.03	0.000299
ENSG00000145632	PLK2	0.151	0.59387	0.113	0.500672	0.242	0.741967	-0.153	0.758652	-0.72	0.741
ENSG00000173846	PLK3	-0.043	0.941403	-0.26	0.979342	0.077	0.965142	0.232	0.688634	-0.41	0.788
ENSG00000140464	PML	-0.141	0.767413	0.034	0.506455	0.13	0.849059	0.02	0.942537	0.12	0.0331
ENSG00000204569	PPP1R10	-1.419	0.0490858	-1.48	0.0733758	-1.331	0.0308146	-0.827	0.209757	-1.33	0.0322
ENSG00000143294	PRCC	-1.142	0.0422138	-1.53	0.128483	-1.582	0.153644	-0.93	0.115445	-2.7	1.37e-05
ENSG00000126457	PRMT1	-2.686	0.000679897	-2.835	0.000128136	-2.277	0.000225837	-1.8	0.000209614	-2.17	0.000742
ENSG00000117707	PROX1	-0.09	0.962885	-0.618	0.864154	-0.335	0.502291	-0.128	0.797558	-0.78	0.707
ENSG00000110107	PRPF19	-3.189	7.79e-05	-5.525	4.25e-05	-4.355	2.48e-05	-2.784	4.71e-05	-1.67	0.00442
ENSG00000128789	PSMG2	-1.092	0.0969066	0.187	0.402911	-0.109	0.772007	-0.662	0.0494583	-1.88	0.0108
ENSG00000179295	PTPN11	-1.209	0.0742518	-2.482	0.0139685	-0.074	0.789124	0.111	0.464727	-1.94	0.0192
ENSG00000113456	RAD1	-1.108	0.0481493	-1.263	0.123974	-0.591	0.153668	-0.327	0.592429	-1.55	0.103
ENSG00000152942	RAD17	-1.233	0.0131223	-2.54	0.00557032	-0.85	0.00980239	-0.435	0.343578	-1.41	0.0949
ENSG00000172613	RAD9A	-3.198	0.000137883	-4.163	0.000469163	-1.646	0.0224349	-1.049	0.146183	-1.76	0.0162
ENSG00000151164	RAD9B	-0.126	0.852297	-0.047	0.564486	0.155	0.772363	-0.028	0.987536	-0.12	0.533
ENSG00000139687	RB1	0.017	0.409373	0.501	0.0635173	0.693	0.00577932	1.307	7.58e-05	0.33	0.202
ENSG00000101773	RBBP8	-1.373	0.00771525	-0.829	0.387227	-0.872	0.00982549	-0.606	0.420658	-1.65	0.0375
ENSG00000103479	RBL2	0.073	0.622744	0.198	0.315402	0.183	0.67773	0.071	0.770002	-0.49	0.882
ENSG00000168411	RFWD3	-1.164	0.029786	0.14	0.350592	-0.058	0.806869	0.194	0.692228	-1.72	0.011
ENSG00000102760	RGCC	0.067	0.738253	0.18	0.81324	0.181	0.714799	0.085	0.606043	0.13	0.485
ENSG00000171792	RHNO1	-0.341	0.440384	-0.013	0.540707	0.129	0.830314	0.078	0.848418	-0.61	0.323
ENSG00000135249	RINT1	-1.789	0.00255772	-1.591	0.0485709	-0.973	0.136727	-0.772	0.0798063	-2.11	1.11e-05
ENSG00000136104	RNASEH2B	-1.348	0.012658	-0.053	0.416147	-0.898	0.144739	0.111	0.758646	-1.45	0.00735
ENSG00000117748	RPA2	-1.306	0.0800395	-2.082	0.00958141	-1.569	0.00146547	-1.587	0.0258778	-2.41	1.36e-05
ENSG00000204086	RPA4	0.108	0.547955	0.011	0.586183	0.275	0.779895	0.081	0.860227	-0.04	0.341
ENSG00000161970	RPL26	-2.112	0.0106465	-4.32	0.00124728	-3.023	0.000118848	-2.073	0.000403915	-1.3	0.322
ENSG00000143947	RPS27A	-2.337	0.000291822	-2.885	0.000211641	-3.009	1.56e-05	-2.745	0.00020465	-1.84	0.0752
ENSG00000185088	RPS27L	-0.761	0.216599	-0.068	0.754558	-0.055	0.952266	-0.308	0.363277	-1.1	0.427
ENSG00000137154	RPS6	-2.872	9.04e-05	-4.357	2.69e-05	-3.479	1.66e-05	-2.535	0.000123241	-2.21	0.0136
ENSG00000144580	RQCD1	-1.21	0.012658	-0.5	0.489652	-0.889	0.0281606	-0.31	0.726946	-1.11	0.677
ENSG00000170364	SETMAR	-0.33	0.643063	-0.763	0.841232	-0.523	0.798874	-0.353	0.996753	-0.89	0.742
ENSG00000175793	SFN	-0.236	0.688367	-0.464	0.291166	-0.43	0.221764	-0.521	0.0522081	-0.76	0.717
ENSG00000176887	SOX11	-0.069	0.525235	-0.022	0.657987	0.056	0.770652	-0.154	0.440541	-0.23	0.506
ENSG00000124766	SOX4	0.31	0.197798	-0.104	0.966774	0.474	0.0197409	-0.183	0.961863	0.19	0.513
ENSG00000040275	SPDL1	-0.813	0.0800425	-0.846	0.48379	-0.841	0.241852	-0.798	0.279285	-0.62	0.259
ENSG00000104375	STK3	-0.472	0.801169	-0.351	0.698819	-0.661	0.936108	-0.575	0.647912	-0.7	0.931
ENSG00000101109	STK4	-0.096	0.842126	0.098	0.724105	0.022	0.783428	-0.068	0.970989	-0.52	0.322
ENSG00000117614	SYF2	-1.251	0.0157043	-1.795	0.0553664	-1.031	0.0522639	-1.286	0.0915846	-1.82	0.0242
ENSG00000160551	TAOK1	0.042	0.426772	-0.199	0.989781	-0.189	0.976348	-0.103	0.995559	0.3	0.316
ENSG00000149930	TAOK2	-0.253	0.757319	-0.496	0.764817	-0.071	0.914992	-0.074	0.939558	-0.91	0.289
ENSG00000135090	TAOK3	-0.245	0.538463	-0.407	0.66903	-0.16	0.962263	0.013	0.504378	0.06	0.144
ENSG00000121101	TEX14	-0.142	0.963583	-0.521	0.434615	-0.082	0.920976	0.16	0.789857	-0.77	0.956
ENSG00000198176	TFDP1	-0.267	0.576765	0.641	0.0310251	-0.131	0.896325	0.562	0.297048	0.07	0.535
ENSG00000114126	TFDP2	-0.011	0.885729	0.14	0.470461	0.107	0.818564	0.016	0.753099	-0.15	0.321
ENSG00000105329	TGFB1	-0.137	0.995659	-0.22	0.86172	0.157	0.751678	-0.246	0.924524	-0.1	0.571
ENSG00000079134	THOC1	-1.311	0.00236482	-1.016	0.106891	-1.185	0.0868191	-1.894	0.000887337	-1.35	0.05
ENSG00000100296	THOC5	-1.261	0.00050449	-1.65	0.00245763	-1.849	0.000741792	-1.535	0.000908053	-1.44	0.0598
ENSG00000140534	TICRR	-1.99	0.00722241	-2.941	0.027598	-1.665	0.00199129	-1.503	0.00429986	-1.59	0.045
ENSG00000111602	TIMELESS	-2.034	0.00156576	-2.979	0.00227478	-2.207	0.00064093	-1.845	0.000187206	-2.51	0.000231
ENSG00000075131	TIPIN	-0.502	0.202957	-0.468	0.951389	-0.334	0.956808	-0.382	0.594076	-0.98	0.327
ENSG00000143155	TIPRL	-1.125	0.0279492	-0.687	0.141512	-0.314	0.80379	-0.342	0.410461	-1.72	0.00505
ENSG00000149115	TNKS1BP1	-0.266	0.876407	-0.846	0.671237	-0.117	0.925462	-0.46	0.905245	-0.82	0.815
ENSG00000131747	TOP2A	-1.569	0.00733071	-2.437	0.0024268	-0.869	0.0270117	-1.109	0.00480643	-2.51	0.000496
ENSG00000077097	TOP2B	-0.019	0.374322	0.129	0.658149	-0.006	0.871853	-0.475	0.0769325	-0.71	0.561
ENSG00000163781	TOPBP1	-1.411	0.0924823	-1.158	0.352524	-0.649	0.159114	-1.4	0.00260776	-2.02	0.00025
ENSG00000141510	TP53	-0.289	0.427807	-0.898	0.234667	0.037	0.804583	-0.094	0.992626	4.58	1.29e-14
ENSG00000067369	TP53BP1	-0.616	0.338876	-0.861	0.745192	-0.108	0.98831	-0.262	0.770002	0.51	0.0829
ENSG00000073282	TP63	0.203	0.129333	0.292	0.520466	-0.021	0.973727	0.477	0.164242	0.19	0.238
ENSG00000078900	TP73	0.004	0.883467	-0.339	0.44122	0.332	0.369242	-0.036	0.960613	-0.02	0.681
ENSG00000047410	TPR	-1.216	0.00387454	-0.183	0.918764	-1.082	0.0756352	-0.906	0.0175786	-1.34	0.0632
ENSG00000170855	TRIAP1	-1.694	0.0492663	-2.094	0.0243997	-2.148	0.00168062	-0.477	0.414506	-0.62	0.455
ENSG00000071539	TRIP13	-0.997	0.0193654	-0.369	0.208967	0.143	0.749236	-0.283	0.691624	-1.67	0.00308
ENSG00000112742	TTK	-0.733	0.0403252	-1.154	0.16655	-1.165	0.00148805	-1.356	0.00409494	-1.34	0.0373
ENSG00000221983	UBA52	-2.186	0.00925599	-3.042	0.00827341	-2.712	0.000301169	-2.206	0.000498691	-1.18	0.128
ENSG00000170315	UBB	-1.307	0.128656	-2.479	0.0260067	-1.571	0.0667833	-2.087	0.000778837	-0.79	0.181
ENSG00000150991	UBC	-1.295	0.107725	-0.29	0.764795	-0.654	0.337127	0.025	0.827819	-1.17	0.418
ENSG00000087206	UIMC1	-0.744	0.1549	-1.415	0.546756	-0.385	0.837433	-0.328	0.846095	-1.07	0.285
ENSG00000223443	USP17L2	-0.72	0.733488	-0.08	0.761805	-0.31	0.892874	-0.085	0.956315	-0.36	0.609
ENSG00000048028	USP28	0.415	0.0100883	0.205	0.197919	-0.117	0.999981	-0.061	0.874626	1.62	1.57e-06
ENSG00000136014	USP44	0.082	0.20305	0.205	0.468361	0.073	0.836307	-0.288	0.51169	-0.77	0.332
ENSG00000132612	VPS4A	-0.623	0.0241822	-1.154	0.0514178	-0.267	0.238389	-0.453	0.618283	-0.86	0.477
ENSG00000095787	WAC	-0.677	0.163063	-1.272	0.0238005	-0.352	0.0913372	-0.931	0.456255	-2.22	2.43e-06
ENSG00000092470	WDR76	-0.582	0.188888	-0.166	0.664462	-0.034	0.941167	0.01	0.799861	-0.47	0.988
ENSG00000143816	WNT9A	0.092	0.436064	-0.331	0.829473	-0.218	0.661699	0.043	0.814802	-0.48	0.738
ENSG00000154767	XPC	-0.085	0.8266	-0.433	0.377679	-0.034	0.522798	-0.036	0.570116	-0.51	0.801
ENSG00000126215	XRCC3	-1.977	0.00907637	-1.416	0.0392455	-0.98	0.204259	-0.309	0.674751	-1.55	0.177
ENSG00000166140	ZFYVE19	-0.073	0.175236	-0.581	0.656404	-0.25	0.862917	0.204	0.896748	-0.45	0.726
ENSG00000010244	ZNF207	-0.603	0.0666057	-0.55	0.645862	-1.069	0.00259197	-1.101	0.00650942	-0.42	0.993
ENSG00000161642	ZNF385A	-0.178	0.942095	-0.407	0.297394	0.012	0.967882	-0.097	0.899017	0.07	0.112
ENSG00000198783	ZNF830	-1.199	0.00947115	-1.465	0.00905101	-1.519	0.00277721	-1.902	0.000594204	-2.4	0.00161
ENSG00000086827	ZW10	-0.421	0.450738	-0.401	0.345667	-0.502	0.373511	-0.087	0.942143	-1.86	0.0139
ENSG00000174442	ZWILCH	-0.524	0.196041	-0.045	0.442436	-0.216	0.717166	-0.237	0.712609	-2.08	0.00513
ENSG00000122952	ZWINT	-1.851	0.0401819	-1.647	0.325061	-1.107	0.123305	-1.684	0.0176743	-1.82	0.023
