# Supplementary material for: The essentiality landscape of cell cycle related genes in human pluripotent and cancer cells
Source: Cell Div. 2019 Dec 23;14:15. doi: 10.1186/s13008-019-0058-4 (PMC6927170; doi:10.1186/s13008-019-0058-4)
Supplement: Supplementary file 3 — Additional file 3: Table S3. List of top 100 genes of PC1, including essentiality status. [file 13008_2019_58_MOESM3_ESM.xlsx]

## Sheet: Sheet1
List of top 100 genes of PC1, including essentiality status
pca1	Loadings	Rank	hESC	KBM7	K562	Jiyoye	Raji
CCND1	0.00270235	52	NS	NS	NS	NS	NS
EPS8L3	0.00263453	56	NS	NS	NS	NS	NS
CENPF	0.00261644	58	NS	NS	NS	NS	NS
CAP1	0.00243061	74	NS	NS	NS	NS	NS
CDX1	0.00235004	81	NS	NS	NS	NS	NS
UNC5C	0.00230362	84	NS	NS	NS	NS	NS
SEL1L3	0.00226926	87	NS	NS	NS	NS	NS
TP53BP1	0.00225173	89	NS	NS	NS	NS	NS
TCEB3	0.0022376	92	NS	NS	NS	NS	NS
TP53	0.00943848	1	Growth restricting	NS	NS	NS	NS
DOT1L	0.00244298	72	Growth restricting	NS	NS	NS	NS
E2F8	0.0022298	93	Growth restricting	NS	NS	NS	NS
ZWILCH	0.00354135	23	Essential	NS	NS	NS	NS
PTMA	0.00318461	31	Essential	NS	NS	NS	NS
MAD1L1	0.00284138	41	Essential	NS	NS	NS	NS
MDM2	0.00280715	42	Essential	NS	NS	NS	NS
ZW10	0.0025252	64	Essential	NS	NS	NS	NS
CENPJ	0.00252053	65	Essential	NS	NS	NS	NS
COMMD3	0.00250613	67	Essential	NS	NS	NS	NS
APC	0.00238985	77	Essential	NS	NS	NS	NS
PIGF	0.00227237	86	Essential	NS	NS	NS	NS
KATNB1	0.00224921	90	Essential	NS	NS	NS	NS
UFL1	0.00220062	99	Essential	NS	NS	NS	NS
USP28	0.00255365	61	Growth restricting	Growth restricting	NS	NS	NS
RFWD3	0.0032023	29	Essential	Essential	NS	NS	NS
KNTC1	0.00274549	48	Essential	Essential	NS	NS	NS
F8A1	0.00252921	63	Essential	Essential	NS	NS	NS
FANCI	0.00247398	70	Essential	Essential	NS	NS	NS
TRIP13	0.0024043	75	Essential	Essential	NS	NS	NS
THAP4	0.00233273	83	Essential	Essential	NS	NS	NS
RNASEH2B	0.00221985	95	Essential	Essential	NS	NS	NS
INTS7	0.00220588	98	Essential	Essential	NS	NS	NS
AEBP2	0.00222626	94	NS	NS	Growth restricting	NS	NS
FIBCD1	0.00597156	3	NS	NS	Essential	NS	NS
KLHL22	0.00331414	25	NS	NS	Essential	NS	NS
TOP3B	0.00330362	26	NS	NS	Essential	NS	NS
SCARF2	0.00318214	32	NS	NS	Essential	NS	NS
PLCB3	0.00263042	57	NS	NS	Essential	NS	NS
MAPK14	0.00230115	85	NS	NS	Essential	NS	NS
PHLDB1	0.0025504	62	Growth promoting PVAL	NS	Essential	NS	NS
KDM2B	0.00240423	76	Essential	NS	Essential	NS	NS
JAK2	0.00245464	71	NS	NS	Growth restricting	Growth restricting	NS
DCLRE1B	0.00448593	10	Essential	NS	NS	Essential	NS
RPS20	0.00298444	39	NS	NS	Essential	Essential	NS
SNRPB	0.00237401	79	Essential	NS	Essential	Essential	NS
HCFC1	0.00224132	91	Essential	NS	Essential	Essential	NS
TRIAP1	0.0026864	53	NS	Essential	Essential	Essential	NS
RAD9A	0.00374748	16	Essential	Essential	Essential	Essential	NS
PFN1	0.00306954	33	Essential	Essential	Essential	Essential	NS
INCENP	0.0029625	40	Essential	Essential	Essential	Essential	NS
PRC1	0.0027156	49	Essential	Essential	Essential	Essential	NS
SS18L2	0.00267021	55	Essential	Essential	Essential	Essential	NS
MPHOSPH8	0.00237377	80	NS	Growth restricting	NS	NS	Growth restricting
MPP2	0.00218775	100	Essential	NS	NS	NS	Growth promoting FDR
MAP3K7	0.00234382	82	Growth restricting	NS	NS	NS	Essential
PSMG2	0.00358967	20	Essential	NS	NS	NS	Essential
UBB	0.00274872	46	NS	NS	Essential	NS	Essential
ATP1A1	0.00367905	17	NS	Essential	Essential	NS	Essential
BRCA1	0.00278206	44	Essential	Essential	NS	Essential	Essential
CCNC	0.00257355	59	NS	NS	Essential	Essential	Essential
EIF5	0.00303719	36	Essential	NS	Essential	Essential	Essential
POLR2E	0.0030031	38	Essential	NS	Essential	Essential	Essential
DHODH	0.00549917	4	NS	Essential	Essential	Essential	Essential
ITPK1	0.00509462	6	NS	Essential	Essential	Essential	Essential
PCNA	0.00509101	7	NS	Essential	Essential	Essential	Essential
RPL26	0.00507614	8	NS	Essential	Essential	Essential	Essential
SEC13	0.00451677	9	NS	Essential	Essential	Essential	Essential
UBA52	0.00322563	27	NS	Essential	Essential	Essential	Essential
AURKB	0.00251243	66	NS	Essential	Essential	Essential	Essential
TIMM13	0.00243738	73	NS	Essential	Essential	Essential	Essential
PRPF19	0.00660135	2	Essential	Essential	Essential	Essential	Essential
EEF2	0.00533969	5	Essential	Essential	Essential	Essential	Essential
CDC16	0.00444694	11	Essential	Essential	Essential	Essential	Essential
RRM1	0.00413585	12	Essential	Essential	Essential	Essential	Essential
RPS13	0.00395869	13	Essential	Essential	Essential	Essential	Essential
CDC45	0.00394324	14	Essential	Essential	Essential	Essential	Essential
ESPL1	0.00382416	15	Essential	Essential	Essential	Essential	Essential
RPS6	0.00363276	18	Essential	Essential	Essential	Essential	Essential
ANAPC2	0.00360401	19	Essential	Essential	Essential	Essential	Essential
NSF	0.00358274	21	Essential	Essential	Essential	Essential	Essential
INTS3	0.00355705	22	Essential	Essential	Essential	Essential	Essential
FAU	0.00338086	24	Essential	Essential	Essential	Essential	Essential
DDX54	0.00320965	28	Essential	Essential	Essential	Essential	Essential
GINS2	0.00319934	30	Essential	Essential	Essential	Essential	Essential
U2AF2	0.00306097	34	Essential	Essential	Essential	Essential	Essential
DTL	0.00305791	35	Essential	Essential	Essential	Essential	Essential
NDC80	0.00301131	37	Essential	Essential	Essential	Essential	Essential
RRM2	0.00278433	43	Essential	Essential	Essential	Essential	Essential
NOP9	0.00276445	45	Essential	Essential	Essential	Essential	Essential
HINFP	0.00274858	47	Essential	Essential	Essential	Essential	Essential
POLE2	0.00271341	50	Essential	Essential	Essential	Essential	Essential
CDK1	0.00270274	51	Essential	Essential	Essential	Essential	Essential
SRSF3	0.00267371	54	Essential	Essential	Essential	Essential	Essential
PSMB7	0.00257119	60	Essential	Essential	Essential	Essential	Essential
TONSL	0.00249533	68	Essential	Essential	Essential	Essential	Essential
CDT1	0.00249312	69	Essential	Essential	Essential	Essential	Essential
WEE1	0.00237753	78	Essential	Essential	Essential	Essential	Essential
RFC2	0.00225969	88	Essential	Essential	Essential	Essential	Essential
NELFB	0.00221849	96	Essential	Essential	Essential	Essential	Essential
NOL9	0.00220638	97	Essential	Essential	Essential	Essential	Essential
