# Supplementary material for: The essentiality landscape of cell cycle related genes in human pluripotent and cancer cells
Source: Cell Div. 2019 Dec 23;14:15. doi: 10.1186/s13008-019-0058-4 (PMC6927170; doi:10.1186/s13008-019-0058-4)
Supplement: Supplementary file 5 — Additional file 5: Table S4. List of cell cycle genes that are essential in all cell lines, S phase genes are highlighted. [file 13008_2019_58_MOESM5_ESM.xlsx]

## Sheet: גיליון1
List of essential genes common to all cell lines, S phase genes are highlighted
ANAPC2
ATP6V1B2
ATR
AURKA
BIRC5
BUB3
CCDC101
CDC16
CDC23
CDC45
CDC5L
CDC6
CDK1
CDT1
CHAF1A
CHEK1
DAD1
DCTN2
DDB1
DDX54
DGCR14
DHX30
DONSON
DTL
EEF2
EIF3C
EP300
ESPL1
FAU
GINS2
HINFP
INTS3
KIF11
KIF23
NDC80
NELFB
NOL9
NOP9
NSF
ORAOV1
ORC3
PCID2
PLK1
POLA1
POLE2
PPP1CB
PPP2CA
PRMT1
PRPF19
PSMA3
PSMB7
RACGAP1
RFC2
RPA1
RPS13
RPS2
RPS6
RRM1
RRM2
SEC61A1
SLC7A6OS
SMARCA4
SRSF3
TARS
TICRR
TIMELESS
TONSL
TOP2A
TPX2
U2AF2
UPF1
WDR74
WEE1
YME1L1
ZNF830
