# Supplementary material for: The essentiality landscape of cell cycle related genes in human pluripotent and cancer cells
Source: Cell Div. 2019 Dec 23;14:15. doi: 10.1186/s13008-019-0058-4 (PMC6927170; doi:10.1186/s13008-019-0058-4)
Supplement: Supplementary file 6 — Additional file 6: Table S5. Detailed lists of background mutations in the KBM7, K562, Jiyoye and Raji cell lines. [file 13008_2019_58_MOESM6_ESM.xlsx]

## Sheet: KBM7 mutations
Gene Symbol	Transcript	AA Mutation	CDS Mutation	Zygosity	Chromosome	Start	End	Karyotype
PRNP	ENST00000379440	c.385A>G	p.M129V	Homozygos	20	4680251	4680251	monosomic
GPD2	ENST00000438166	c.791G>A	p.R264H	Homozygos	2	157406249	157406249	monosomic
KLKB1	ENST00000264690	c.428G>A	p.S143N	Homozygos	4	187158034	187158034	monosomic
KNG1	ENST00000645909	c.533T>C	p.M178T	Homozygos	3	186443018	186443018	monosomic
ZNF470	ENST00000330619	c.67G>C	p.V23L	Homozygos	19	57085769	57085769	monosomic
ATP5S	ENST00000311459	c.53C>T	p.P18L	Homozygos	14	50788213	50788213	monosomic
OR52M1	ENST00000360213	c.915C>G	p.S305R	Homozygos	11	4567335	4567335	monosomic
CLEC2D	ENST00000261340	c.57C>G	p.N19K	Homozygos	12	9822387	9822387	monosomic
OR5D14	ENST00000335605	c.869T>C	p.L290P	Homozygos	11	55563900	55563900	monosomic
OR52K1	ENST00000307632	c.155A>G	p.Q52R	Homozygos	11	4510285	4510285	monosomic
OR5H6	ENST00000642105	c.853G>A	p.D285N	Homozygos	3	97983981	97983981	monosomic
METTL13	ENST00000367737	c.609G>A	p.M203I	Homozygos	1	171755182	171755182	monosomic
EXOC6	ENST00000371552	c.70G>A	p.V24I	Homozygos	10	94594565	94594565	monosomic
SYCP2L	ENST00000283141	c.2014C>T	p.P672S	Homozygos	6	10955408	10955408	monosomic
C9orf131	ENST00000312292	c.560G>T	p.W187L	Homozygos	9	35043291	35043291	monosomic
TNFRSF1B	ENST00000376259	c.587T>G	p.M196R	Homozygos	1	12252955	12252955	monosomic
DYNC2H1	ENST00000650373	c.8612G>A	p.R2871Q	Homozygos	11	103082590	103082590	monosomic
WDR16	ENST00000396219	c.802G>A	p.E268K	Homozygos	17	9515777	9515777	monosomic
ELN	ENST00000380575	c.1234G>A	p.G412S	Homozygos	7	73470714	73470714	monosomic
ZNF133	ENST00000396026	c.232C>T	p.L78F	Homozygos	20	18295730	18295730	monosomic
COL6A6	ENST00000358511	c.4286C>T	p.A1429V	Homozygos	3	130311398	130311398	monosomic
ITGAL	ENST00000358164	c.2120G>C	p.R707T	Homozygos	16	30518041	30518041	monosomic
TP53	ENST00000619186	c.247A>G	p.S83G	Homozygos	17	7578206	7578206	monosomic
TP53	ENST00000610292	c.98C>G	p.P33R	Homozygos	17	7579472	7579472	monosomic
SPINK5	ENST00000359874	c.2132G>A	p.R711Q	Homozygos	5	147498019	147498019	monosomic
ANKRD2	ENST00000298808	c.184G>A	p.A62T	Homozygos	10	99337572	99337572	monosomic
ACAN	ENST00000352105	c.6235A>G	p.I2079V	Homozygos	15	89402051	89402051	disomic
ACAN	ENST00000352105	c.7005C>G	p.D2335E	Heterozygos	15	89415247	89415247	disomic
FAM47E	ENST00000424749	c.1097C>T	p.T366M	Homozygos	4	77201487	77201487	monosomic
RGSL1	ENST00000294854	c.768G>C	p.W256C	Homozygos	1	182443014	182443014	monosomic
ZNF177	ENST00000589262	c.1363A>T	p.I455F	Homozygos	19	9492370	9492370	monosomic
ZNF177	ENST00000589262	c.335C>T	p.T112M	Homozygos	19	9490814	9490814	monosomic
CCP110	ENST00000381396	c.756C>G	p.I252M	Homozygos	16	19547747	19547747	monosomic
KAT6B	ENST00000372724	c.4286G>A	p.R1429H	Homozygos	10	76789417	76789417	monosomic
DPP3	ENST00000530165	c.345G>T	p.Q115H	Homozygos	11	66254085	66254085	monosomic
RGS7BP	ENST00000334025	c.364A>G	p.I122V	Homozygos	5	63905068	63905068	monosomic
AKR1C4	ENST00000263126	c.931C>G	p.L311V	Homozygos	10	5260682	5260682	monosomic
CHGB	ENST00000378961	c.277T>A	p.S93T	Homozygos	20	5903067	5903067	monosomic
CHGB	ENST00000378961	c.1250G>A	p.R417H	Homozygos	20	5904040	5904040	monosomic
MAP2K3	ENST00000361818	c.194G>T	p.R65L	Heterozygos	17	21204187	21204187	monosomic
SEMG1	ENST00000372781	c.235T>A	p.S79T	Homozygos	20	43836173	43836173	monosomic
SPAG1	ENST00000388798	c.2330T>C	p.M777T	Homozygos	8	101252680	101252680	disomic
EXO1	ENST00000518483	c.1316C>T	p.T439M	Homozygos	1	242035382	242035382	monosomic
EXO1	ENST00000518483	c.1765G>A	p.E589K	Homozygos	1	242042301	242042301	monosomic
SLC28A1	ENST00000394573	c.565G>A	p.V189I	Heterozygos	15	85447431	85447431	disomic
GDF15	ENST00000252809	c.25G>C	p.V9L	Homozygos	19	18497024	18497024	monosomic
SERPINB10	ENST00000238508	c.7T>G	p.S3A	Homozygos	18	61582751	61582751	monosomic
SERPINB10	ENST00000238508	c.296T>C	p.I99T	Homozygos	18	61585260	61585260	monosomic
TIMM17A	ENST00000367287	c.337G>A	p.V113I	Homozygos	1	201934578	201934578	monosomic
IQGAP2	ENST00000274364	c.1364T>C	p.V455A	Homozygos	5	75906851	75906851	monosomic
SLC14A2	ENST00000255226	c.1529G>A	p.R510Q	Homozygos	18	43246156	43246156	monosomic
ANXA10	ENST00000359299	c.211A>C	p.M71L	Homozygos	4	169083694	169083694	monosomic
FLRT2	ENST00000330753	c.1457G>A	p.R486Q	Homozygos	14	86089315	86089315	monosomic
TDRD7	ENST00000355295	c.449T>C	p.V150A	Homozygos	9	100194406	100194406	monosomic
ARHGEF10	ENST00000349830	c.1110G>C	p.L370F	Heterozygos	8	1833801	1833801	disomic
ATP11A	ENST00000375645	c.949A>G	p.M317V	Homozygos	13	113479820	113479820	monosomic
ASXL1	ENST00000375687	c.2290delC	p.L764fs	Homozygos	20	31022805	31022805	monosomic
NCAPH	ENST00000240423	c.1616T>C	p.V539A	Homozygos	2	97030247	97030247	monosomic
BIRC6	ENST00000421745	c.8020A>T	p.T2674S	Homozygos	2	32713706	32713706	monosomic
TTC12	ENST00000529221	c.217A>C	p.M73L	Homozygos	11	113194168	113194168	monosomic
FBXO34	ENST00000313833	c.1409T>A	p.I470N	Homozygos	14	55818517	55818517	monosomic
FBXO34	ENST00000313833	c.1598T>C	p.L533P	Homozygos	14	55818706	55818706	monosomic
WDR11	ENST00000263461	c.1066G>A	p.V356I	Homozygos	10	122626152	122626152	monosomic
TMA16	ENST00000358572	c.527T>C	p.I176T	Homozygos	4	164440581	164440581	monosomic
APOBR	ENST00000564831	c.1282C>G	p.P428A	Homozygos	16	28507644	28507644	monosomic
ETAA1	ENST00000272342	c.1166G>A	p.S389N	Homozygos	2	67630980	67630980	monosomic
ETAA1	ENST00000272342	c.2311C>T	p.P771S	Homozygos	2	67632125	67632125	monosomic
KIAA1383	ENST00000418460	c.184T>C	p.S62P	Homozygos	1	232940953	232940953	monosomic
SHD	ENST00000543264	c.809A>G	p.N270S	Homozygos	19	4288332	4288332	monosomic
ZFP28	ENST00000301318	c.1859C>T	p.A620V	Homozygos	19	57066013	57066013	monosomic
WDFY4	ENST00000325239	c.6100G>A	p.G2034S	Homozygos	10	50034833	50034833	monosomic
UTP14C	ENST00000521776	c.301A>G	p.T101A	Homozygos	13	52603241	52603241	monosomic
TNN	ENST00000239462	c.2789C>T	p.P930L	Homozygos	1	175092674	175092674	monosomic
CDH23	ENST00000224721	c.5023G>A	p.V1675I	Homozygos	10	73537614	73537614	monosomic
EIF2A	ENST00000460851	c.290C>G	p.T97S	Homozygos	3	150280445	150280445	monosomic
GPR98	ENST00000405460	c.5960C>T	p.P1987L	Homozygos	5	89979698	89979698	monosomic
GPR98	ENST00000405460	c.7034A>G	p.N2345S	Homozygos	5	89988504	89988504	monosomic
GPR98	ENST00000405460	c.17626G>A	p.V5876I	Homozygos	5	90151589	90151589	monosomic
CEP192	ENST00000506447	c.221G>C	p.G74A	Homozygos	18	13001512	13001512	monosomic
CNDP1	ENST00000358821	c.808C>A	p.H270N	Homozygos	18	72238472	72238472	monosomic
HTR3C	ENST00000318351	c.1214G>C	p.G405A	Homozygos	3	183778010	183778010	monosomic
CSTL1	ENST00000347397	c.287C>T	p.T96M	Homozygos	20	23424638	23424638	monosomic
CASC5	ENST00000399668	c.2728A>G	p.R910G	Homozygos	15	40915190	40915190	monosomic
CCDC138	ENST00000295124	c.344G>A	p.R115K	Homozygos	2	109408208	109408208	monosomic
TICRR	ENST00000268138	c.1204C>T	p.R402W	Homozygos	15	90128966	90128966	monosomic
TICRR	ENST00000268138	c.4567C>T	p.R1523C	Homozygos	15	90168108	90168108	monosomic
KBTBD5	ENST00000287777	c.1034A>G	p.N345S	Homozygos	3	42728144	42728144	monosomic
ODF4	ENST00000328248	c.292G>A	p.V98M	Homozygos	17	8243661	8243661	monosomic
CCDC50	ENST00000392456	c.467T>C	p.M156T	Homozygos	3	191097966	191097966	monosomic
DUOX1	ENST00000389037	c.3532C>T	p.L1178F	Homozygos	15	45446156	45446156	monosomic
INADL	ENST00000371158	c.4078G>C	p.V1360L	Homozygos	1	62516683	62516683	monosomic
DNAAF1	ENST00000378553	c.1898T>C	p.L633S	Homozygos	16	84209738	84209738	monosomic
KRTAP22-1	ENST00000334680	c.77T>A	p.L26H	Homozygos	21	31973516	31973516	monosomic
HTR3D	ENST00000334128	c.107G>C	p.G36A	Homozygos	3	183754294	183754294	monosomic
NAALADL2	ENST00000454872	c.581T>C	p.M194T	Homozygos	3	174951756	174951756	monosomic
C15orf53	ENST00000318792	c.7C>G	p.L3V	Homozygos	15	38988815	38988815	monosomic
FAM177B	ENST00000360827	c.428A>G	p.Q143R	Homozygos	1	222923351	222923351	monosomic
ADAMTSL3	ENST00000286744	c.2605C>T	p.L869F	Homozygos	15	84639350	84639350	disomic
CACNB2				Homozygos	10	18816633	18816633	monosomic
CAPN11				Homozygos	6	44140818	44140818	monosomic
CASD1				Homozygos	7	94146975	94146975	monosomic
CASD1				Homozygos	7	94174854	94174854	monosomic
CDKN3				Homozygos	14	54875514	54875514	monosomic
COL5A1				Homozygos	9	137708934	137708934	monosomic
CYP4V2				Homozygos	4	187122304	187122304	monosomic
DAPK1				Homozygos	9	90313717	90313717	monosomic
DNAAF1				Homozygos	16	84208335	84208335	monosomic
DUS2L				Homozygos	16	68100461	68100461	monosomic
ELK3				Homozygos	12	96653501	96653501	monosomic
F2				Homozygos	11	46744925	46744925	monosomic
FAM149B1				Homozygos	10	74995086	74995086	monosomic
FAM149B1				Homozygos	10	75000698	75000698	monosomic
FAM228A				Homozygos	2	24398446	24398446	monosomic
GPR128				Homozygos	3	100374740	100374740	monosomic
GPR98				Homozygos	5	89988412	89988412	monosomic
HMSD				Homozygos	18	61620766	61620766	monosomic
ITGA3				Homozygos	17	48151908	48151908	monosomic
LINC00174				Homozygos	7	65842543	65842543	monosomic
MGRN1				Homozygos	16	4721468	4721468	monosomic
MIA3				Homozygos	1	222826481	222826481	monosomic
NAV2				Homozygos	11	20119298	20119298	monosomic
PDXDC1				Homozygos	16	15091601	15091601	monosomic
PPFIA4				Homozygos	1	203040816	203040816	monosomic
PRPF38A				Homozygos	1	52878300	52878300	monosomic
PTX3,VEPH1				Homozygos	3	157154861	157154861	monosomic
RABGAP1				Homozygos	9	125761051	125761051	monosomic
SEMA4B				Homozygos	15	90760991	90760991	monosomic
SLC6A7				Homozygos	5	149576273	149576273	monosomic
SORCS3				Homozygos	10	106675585	106675585	monosomic
VASH1				Homozygos	14	77239567	77239567	monosomic
WNK1				Homozygos	12	992229	992229	monosomic

## Sheet: K562 mutations
Gene Symbol	Transcript	AA Mutation	CDS Mutation	Zygosity	Chromosome	Start	End
MARCH10	ENST00000311269	p.Q375_P377delQDP	c.1123_1131delCAAGACCCC	Heterozygous	17	62736737	62736745
SEPT10	ENST00000397714	p.C43Y	c.128G>A	Heterozygous	2	109585741	109585741
ABCA13	ENST00000319379	p.Q2508K	c.7522C>A	Heterozygous	7	48278881	48278881
ABCA13	ENST00000435803	p.Q2563K	c.7687C>A	Heterozygous	7	48278881	48278881
AC022498.1	ENST00000392468	p.A10V	c.29C>T	Heterozygous	3	188179212	188179212
AC027369	ENST00000402751	p.Y362H	c.1084T>C	Heterozygous	11	48975833	48975833
ACADL	ENST00000233710	p.A217S	c.649G>T	Heterozygous	2	210205751	210205751
ADAM22	ENST00000265727	p.D509E	c.1527T>G	Heterozygous	7	88149018	88149018
ADAM22	ENST00000265727	p.D509E	c.1527T>G	Heterozygous	7	88149018	88149018
ADAM22	ENST00000398209	p.D509E	c.1527T>G	Heterozygous	7	88149018	88149018
ADAMTS12	ENST00000504830	p.A1535A	c.4605C>G	Heterozygous	5	33534834	33534834
ADAMTS15	ENST00000299164	p.L238M	c.712C>A	Heterozygous	11	130449685	130449685
ADAMTS16	NM_139056.1	p.L507fs*7	c.1519_1520insA	Heterozygous	5	5209160	5209161
ADAMTS16	ENST00000274181	p.L507fs*7	c.1519_1520insA	Heterozygous	5	5209160	5209161
ADAT2	ENST00000237283	p.F95L	c.285T>G	Heterozygous	6	143433898	143433898
AGT	ENST00000366667	p.L386M	c.1156C>A	Heterozygous	1	230704306	230704306
AGXT2	ENST00000231420	p.E493*	c.1477G>T	Heterozygous	5	34998787	34998787
AHNAK	ENST00000378024	p.A399G	c.1196C>G	Heterozygous	11	62533221	62533221
AHNAK	ENST00000378024_v70	p.A399G	c.1196C>G	Heterozygous	11	62533221	62533221
AKT3	ENST00000366539	p.G37*	c.109G>T	Heterozygous	1	243695654	243695654
AKT3	ENST00000336199	p.G37*	c.109G>T	Heterozygous	1	243695654	243695654
AKT3	ENST00000366539	p.G37*	c.109G>T	Heterozygous	1	243695654	243695654
ALPK2	NM_052947	p.G880E	c.2639G>A	Heterozygous	18	58535631	58535631
ALPK2	ENST00000361673	p.G1519E	c.4556G>A	Heterozygous	18	58535631	58535631
AMOTL1	ENST00000433060	p.A705T	c.2113G>A	Heterozygous	11	94859693	94859693
AMPD3	ENST00000396554	p.R12Q	c.35G>A	Heterozygous	11	10461527	10461527
ANKRD11	ENST00000301030	p.E1800K	c.5398G>A	Heterozygous	16	89281144	89281144
ANKRD24	ENST00000262969	p.V632M	c.1894G>A	Heterozygous	19	4224154	4224154
ANKRD24	ENST00000262970	p.V1199M	c.3595G>A	Heterozygous	19	4224154	4224154
ANKRD24	ENST00000318934	p.V1109M	c.3325G>A	Heterozygous	19	4224154	4224154
ANKRD46	ENST00000335659	p.S145L	c.434C>T	Heterozygous	8	100527881	100527881
ANKRD46	ENST00000520552	p.S145L	c.434C>T	Heterozygous	8	100527881	100527881
AP4M1	ENST00000359593	p.A354P	c.1060G>C	Heterozygous	7	100106437	100106437
APLF	ENST00000303795	p.I103V	c.307A>G	Heterozygous	2	68502869	68502869
APMAP	ENST00000451442	p.D210fs*13	c.628_629insCTAC	Heterozygous	20	24970235	24970236
APMAP	ENST00000451442_v70	p.D210fs*13	c.628_629insCTAC	Heterozygous	20	24970235	24970236
APOL3	ENST00000397293	p.R306R	c.918G>A	Heterozygous	22	36141278	36141278
APOL3	ENST00000349314	p.R377R	c.1131G>A	Heterozygous	22	36141278	36141278
ARFGEF2	ENST00000371917	p.I432V	c.1294A>G	Heterozygous	20	48971223	48971223
ARGFX	ENST00000334384	p.S216S	c.648G>A	Homozygous	3	121586300	121586300
ARHGEF10L	ENST00000361221	p.T1269T	c.3807C>G	Heterozygous	1	17697347	17697347
ARHGEF10L	ENST00000361221	p.T1269T	c.3807C>G	Heterozygous	1	17697347	17697347
ARHGEF10L	ENST00000375408	p.T1042T	c.3126C>G	Heterozygous	1	17697347	17697347
ARHGEF25	ENST00000286494	p.S45L	c.134C>T	Heterozygous	12	57612966	57612966
ARHGEF25	ENST00000333972	p.S84L	c.251C>T	Heterozygous	12	57612966	57612966
ARL8A	ENST00000272217	p.P124Q	c.371C>A	Heterozygous	1	202135708	202135708
ARMC2	ENST00000392644	p.G176V	c.527G>T	Heterozygous	6	108876206	108876206
ARMC4	ENST00000305242	p.V84A	c.251T>C	Heterozygous	10	27987517	27987517
ASPM	ENST00000367409	p.?	c.441+5T>G	Heterozygous	1	197143952	197143952
ASXL1	ENST00000375687	p.Y591*	c.1773C>A	Heterozygous	20	32434485	32434485
ASXL1	ENST00000306058	p.Y586*	c.1758C>A	Heterozygous	20	32434485	32434485
ASXL3	ENST00000269197	p.P456S	c.1366C>T	Heterozygous	18	33739649	33739649
ASXL3	ENST00000269197	p.P749S	c.2245C>T	Heterozygous	18	33739649	33739649
ATP10B	ENST00000327245	p.S660S	c.1980G>A	Heterozygous	5	160620783	160620783
ATP12A	ENST00000381946	p.R490S	c.1468C>A	Homozygous	13	24694534	24694534
ATP12A	ENST00000218548	p.R496S	c.1486C>A	Homozygous	13	24694534	24694534
ATP8A2	ENST00000381655	p.R581G	c.1741C>G	Heterozygous	13	25577097	25577097
AXDND1	ENST00000367618	p.T899K	c.2696C>A	Heterozygous	1	179528412	179528412
BARX2	ENST00000281437	p.A89P	c.265G>C	Heterozygous	11	129436828	129436828
BAZ2B	ENST00000392783	p.F130L	c.390T>G	Heterozygous	2	159448354	159448354
BRSK2	ENST00000308219	p.G415S	c.1243G>A	Heterozygous	11	1449792	1449792
BRSK2	ENST00000308230	p.G437S	c.1309G>A	Heterozygous	11	1449792	1449792
BRSK2	ENST00000382179	p.G461S	c.1381G>A	Heterozygous	11	1449792	1449792
BTN2A1	ENST00000312541	p.G491G	c.1473G>A	Heterozygous	6	26468438	26468438
BZRAP1	ENST00000343736	p.R832*	c.2494C>T	Heterozygous	17	58312327	58312327
BZRAP1	ENST00000355701	p.R832*	c.2494C>T	Heterozygous	17	58312327	58312327
C11orf53	ENST00000280325	p.W152*	c.456G>A	Heterozygous	11	111285799	111285799
C12orf70	ENST00000416383	p.A339D	c.1016C>A	Heterozygous	12	27502105	27502105
C12orf70	ENST00000416383_v68	p.A339D	c.1016C>A	Heterozygous	12	27502105	27502105
C13orf33	ENST00000380482	p.T139M	c.416C>T	Homozygous	13	30921041	30921041
C14orf135	ENST00000404681	p.P363L	c.1088C>T	Homozygous	14	60118540	60118540
C14orf135	ENST00000406854	p.P597L	c.1790C>T	Homozygous	14	60118540	60118540
C16orf73	ENST00000412554	p.A108T	c.322G>A	Heterozygous	16	1860413	1860413
C19orf28	ENST00000398558	p.G401V	c.1202G>T	Heterozygous	19	3546161	3546161
C1orf127	ENST00000377008	p.G11G	c.33C>A	Heterozygous	1	10964164	10964164
C1orf127	ENST00000377004	p.G160G	c.480C>A	Heterozygous	1	10964164	10964164
C1QTNF7	ENST00000429690	p.E109D	c.327G>T	Heterozygous	4	15442256	15442256
C20orf3	ENST00000217456	p.L228fs*10	c.674_675insCTAC	Heterozygous	20	24970235	24970236
C7orf26	ENST00000344417	p.F171V	c.511T>G	Heterozygous	7	6594531	6594531
C7orf51	ENST00000300179	p.Q417H	c.1251G>T	Heterozygous	7	100488972	100488972
C8orf48	ENST00000297324	p.D116A	c.347A>C	Heterozygous	8	13567338	13567338
CA12	ENST00000178638	p.F274L	c.822C>A	Heterozygous	15	63338871	63338871
CAMK2D	ENST00000342666	p.D393Y	c.1177G>T	Heterozygous	4	113460174	113460174
CAMK2D	ENST00000394522	p.D407Y	c.1219G>T	Heterozygous	4	113460174	113460174
CAMK2D	ENST00000508738	p.D404Y	c.1210G>T	Heterozygous	4	113460174	113460174
CARD11	ENST00000396946	p.N672I	c.2015A>T	Heterozygous	7	2923259	2923259
CARD11	ENST00000396946	p.L671L	c.2013G>A	Heterozygous	7	2923261	2923261
CARD6	ENST00000254691	p.G1030R	c.3088G>A	Heterozygous	5	40854420	40854420
CASZ1	ENST00000377022	p.L731M	c.2191C>A	Heterozygous	1	10653866	10653866
CBL	ENST00000264033	p.D792H	c.2374G>C	Heterozygous	11	119298480	119298480
CCDC102B	ENST00000360242	p.G375V	c.1124G>T	Heterozygous	18	68897289	68897289
CCDC102B	ENST00000358653	p.G375V	c.1124G>T	Heterozygous	18	68897289	68897289
CCDC102B	ENST00000584156	p.G375V	c.1124G>T	Heterozygous	18	68897289	68897289
CCR2	ENST00000292301	p.C70F	c.209G>T	Heterozygous	3	46357736	46357736
CCR2	ENST00000445132	p.C70F	c.209G>T	Heterozygous	3	46357736	46357736
CD3G	ENST00000532917	p.A50A	c.150C>T	Heterozygous	11	118349813	118349813
CDC20	ENST00000310955	p.G455R	c.1363G>A	Heterozygous	1	43362992	43362992
CDC42BPB	ENST00000361246	p.E1433Q	c.4297G>C	Heterozygous	14	102944002	102944002
CDH2	ENST00000269141	p.S691L	c.2072C>T	Heterozygous	18	27985137	27985137
CDH2	ENST00000269141	p.Y345C	c.1034A>G	Heterozygous	18	27993624	27993624
CDH2	ENST00000269141	p.L193L	c.577C>T	Heterozygous	18	28009842	28009842
CDHR5	ENST00000358353	p.?	c.1293+6G>A	Heterozygous	11	619468	619468
CDHR5	ENST00000358353	p.?	c.1293+5G>A	Heterozygous	11	619469	619469
CDK13	ENST00000181839	p.I1116V	c.3346A>G	Heterozygous	7	40092895	40092895
CDON	ENST00000263577	p.R616G	c.1846C>G	Heterozygous	11	126005764	126005764
CELF2	NM_006561.2	p.*510*	c.1529G>A	Heterozygous	10	11329052	11329052
CELF2	ENST00000354897	p.*499*	c.1496G>A	Heterozygous	10	11329052	11329052
CELF2	ENST00000379261	p.*509*	c.1526G>A	Heterozygous	10	11329052	11329052
CELSR1	ENST00000262738	p.M863R	c.2588T>G	Heterozygous	22	46534583	46534583
CEP290	ENST00000552810	p.D854H	c.2560G>C	Heterozygous	12	88107022	88107022
CFHR2	ENST00000367415	p.I32L	c.94A>C	Heterozygous	1	196949490	196949490
CHD5	ENST00000262450	p.K1627Q	c.4879A>C	Heterozygous	1	6121138	6121138
CHD5	ENST00000262450	p.E1626D	c.4878G>T	Heterozygous	1	6121139	6121139
CHD5	ENST00000262450	p.F892S	c.2675T>C	Heterozygous	1	6136538	6136538
CHD5	ENST00000378021	p.K484Q	c.1450A>C	Heterozygous	1	6121138	6121138
CHD5	ENST00000378021	p.E483D	c.1449G>T	Heterozygous	1	6121139	6121139
CHD6	ENST00000373233	p.E1869_E1872delEEEE	c.5605_5616del12	Heterozygous	20	41421019	41421030
CHIT1	ENST00000367229	p.A183A	c.549G>A	Heterozygous	1	203223191	203223191
CIB3	ENST00000269878	p.N3N	c.9C>T	Heterozygous	19	16173467	16173467
CIC	ENST00000160740	p.A928T	c.2782G>A	Heterozygous	19	42291641	42291641
CIT	ENST00000261833	p.E469Q	c.1405G>C	Heterozygous	12	119784048	119784048
CIT	ENST00000392521	p.E469Q	c.1405G>C	Heterozygous	12	119784048	119784048
CLYBL	ENST00000376360	p.P30P	c.90C>A	Heterozygous	13	99772851	99772851
CNTNAP3	ENST00000297668	p.?	c.1757-1G>T	Heterozygous	9	39140639	39140639
CNTNAP3	ENST00000358144	p.?	c.1493-1G>T	Heterozygous	9	39140639	39140639
COL11A1	ENST00000358392	p.M178I	c.534G>A	Heterozygous	1	103074735	103074735
COL11A1	ENST00000370096	p.M178I	c.534G>A	Heterozygous	1	103074735	103074735
COL4A3	ENST00000396578	p.P486P	c.1458C>T	Homozygous	2	227267042	227267042
COL4A3	ENST00000328380	p.P486P	c.1458C>T	Homozygous	2	227267042	227267042
COL6A3	ENST00000295550	p.Q1811K	c.5431C>A	Heterozygous	2	237366756	237366756
COPB2	ENST00000333188	p.G197G	c.591G>T	Heterozygous	3	139375528	139375528
CORO7	ENST00000251166	p.D484N	c.1450G>A	Heterozygous	16	4362113	4362113
CORO7	ENST00000251166	p.S86S	c.258G>A	Heterozygous	16	4408226	4408226
CPNE1	ENST00000317677	p.N88delN	c.264_266delCAA	Heterozygous	20	35632575	35632577
CR1	ENST00000400960	p.H1040Q	c.3120C>G	Heterozygous	1	207575613	207575613
CR1	ENST00000400960	p.E1770*	c.5308G>T	Heterozygous	1	207614486	207614486
CR1	ENST00000367049	p.H1490Q	c.4470C>G	Heterozygous	1	207575613	207575613
CR1	ENST00000367049	p.E2220*	c.6658G>T	Heterozygous	1	207614486	207614486
CRAMP1L	ENST00000397412	p.P542P	c.1626G>A	Heterozygous	16	1656383	1656383
CRAMP1L	ENST00000436138	p.P539P	c.1617G>A	Heterozygous	16	1656383	1656383
CRBN	ENST00000231948	p.P345S	c.1033C>T	Heterozygous	3	3152571	3152571
CSMD2	ENST00000241312	p.P1815L	c.5444C>T	Heterozygous	1	33624580	33624580
CSMD2	ENST00000373381	p.P1855L	c.5564C>T	Heterozygous	1	33624580	33624580
CSMD3	ENST00000297405	p.F1516L	c.4548T>G	Heterozygous	8	112550687	112550687
CSMD3	ENST00000343508	p.F1476L	c.4428T>G	Heterozygous	8	112550687	112550687
CTNNA2	ENST00000361291	p.Q204*	c.610C>T	Heterozygous	2	79869858	79869858
CTNNA2	ENST00000466387	p.Q170*	c.508C>T	Heterozygous	2	79869858	79869858
CTPS	ENST00000372621	p.H116L	c.347A>T	Heterozygous	1	40987381	40987381
CTPS1	ENST00000372621	p.H116L	c.347A>T	Heterozygous	1	40987381	40987381
CTPS1	ENST00000543104	p.H123L	c.368A>T	Heterozygous	1	40987381	40987381
CYP4B1	ENST00000271153	p.H499N	c.1495C>A	Heterozygous	1	46818773	46818773
DCAF12L1	ENST00000371126	p.G77G	c.231C>A	Heterozygous	X	126552378	126552378
DCAF12L2	ENST00000538699	p.G409G	c.1227C>A	Heterozygous	X	126164698	126164698
DCAF13	ENST00000297579	p.S38R	c.112A>C	Heterozygous	8	103415102	103415102
DCBLD2	ENST00000326840	p.S760fs*1	c.2279delC	Heterozygous	3	98799421	98799421
DCBLD2	ENST00000326857	p.S774fs*1	c.2321delC	Heterozygous	3	98799421	98799421
DCC	ENST00000442544	p.S293R	c.879C>A	Heterozygous	18	52925264	52925264
DCC	ENST00000412726	p.S141R	c.423C>A	Heterozygous	18	52925264	52925264
DCDC2B	ENST00000409358	p.R294Q	c.881G>A	Heterozygous	1	32215470	32215470
DCLRE1A	ENST00000369305	p.E646K	c.1936G>A	Heterozygous	10	113849169	113849169
DCLRE1A	ENST00000369305	p.C296S	c.886T>A	Homozygous	10	113850219	113850219
DDX42	ENST00000578681	p.G526G	c.1578G>A	Heterozygous	17	63812111	63812111
DDX56	ENST00000258772	p.L252F	c.754C>T	Heterozygous	7	44571628	44571628
DEFB126	ENST00000382398	p.V45I	c.133G>A	Heterozygous	20	145489	145489
DENND2A	ENST00000275884	p.P305Q	c.914C>A	Heterozygous	7	140601484	140601484
DENND2A	ENST00000492720	p.P305Q	c.914C>A	Heterozygous	7	140601484	140601484
DERA	ENST00000428559	p.?	c.901-7C>T	Heterozygous	12	16036683	16036683
DFFA	ENST00000377036	p.V235I	c.703G>A	Heterozygous	1	10463138	10463138
DFFA	ENST00000377038	p.V235I	c.703G>A	Heterozygous	1	10463138	10463138
DGKH	ENST00000337343	p.E1079*	c.3235G>T	Heterozygous	13	42219251	42219251
DGKH	ENST00000379274	p.E943*	c.2827G>T	Heterozygous	13	42219251	42219251
DIP2A	ENST00000417564	p.L829L	c.2487G>T	Heterozygous	21	46547007	46547007
DIP2A	ENST00000417564	p.L829L	c.2487G>T	Heterozygous	21	46547007	46547007
DIP2A	ENST00000427143	p.L765L	c.2295G>T	Heterozygous	21	46547007	46547007
DIP2A	ENST00000457905	p.L829L	c.2487G>T	Heterozygous	21	46547007	46547007
DIP2B	ENST00000301180	p.E1452A	c.4355A>C	Heterozygous	12	50741416	50741416
DNAH5	ENST00000265104	p.G2649V	c.7946G>T	Heterozygous	5	13794000	13794000
DNAJB1	ENST00000254322	p.S186S	c.558C>A	Heterozygous	19	14516700	14516700
DNAJB12	NM_001002762.1	p.S372S	c.1116C>T	Heterozygous	10	72335822	72335822
DNAJB12	ENST00000338820	p.S406S	c.1218C>T	Heterozygous	10	72335822	72335822
DOCK5	ENST00000276440	p.?	c.225-6T>C	Heterozygous	8	25278563	25278563
DOLK	ENST00000372586	p.S256F	c.767C>T	Homozygous	9	128946537	128946537
DOPEY2	ENST00000399151	p.E342D	c.1026G>C	Heterozygous	21	36214453	36214453
DPP6	ENST00000404039	p.D169G	c.506A>G	Heterozygous	7	154669377	154669377
DPP6	ENST00000332007	p.D171G	c.512A>G	Heterozygous	7	154669377	154669377
DPP6	ENST00000377770	p.D233G	c.698A>G	Heterozygous	7	154669377	154669377
DSCAM	ENST00000400454	p.L1814M	c.5440C>A	Heterozygous	21	40042617	40042617
DSEL	ENST00000310045	p.W1019C	c.3057G>C	Heterozygous	18	67511582	67511582
DSG4	ENST00000308128	p.I257F	c.769A>T	Heterozygous	18	31391162	31391162
DSG4	ENST00000359747	p.I257F	c.769A>T	Heterozygous	18	31391162	31391162
DST	ENST00000244364	p.M4305I	c.12915G>C	Heterozygous	6	56489583	56489583
DST	ENST00000370769	p.M6719I	c.20157G>C	Heterozygous	6	56489583	56489583
DUS1L	ENST00000306796	p.Y45C	c.134A>G	Heterozygous	17	82064926	82064926
DVL3	ENST00000313143	p.G528G	c.1584G>A	Heterozygous	3	184170091	184170091
ECM2	ENST00000344604	p.P310P	c.930C>A	Heterozygous	9	92514755	92514755
ECM2	ENST00000444490	p.P288P	c.864C>A	Heterozygous	9	92514755	92514755
EIF2C4	ENST00000373210	p.V49L	c.145G>T	Heterozygous	1	35817007	35817007
EIF3A	ENST00000369144	p.K765I	c.2294A>T	Heterozygous	10	119051224	119051224
ELMO1	ENST00000310758	p.M625I	c.1875G>T	Heterozygous	7	36870423	36870423
ELTD1	ENST00000370742	p.L678W	c.2033T>G	Heterozygous	1	78891194	78891194
ELTD1	ENST00000401034	p.L136W	c.407T>G	Heterozygous	1	78891194	78891194
ENSG00000117600	ENST00000370184	p.R566S	c.1696C>A	Heterozygous	1	99306888	99306888
ENSG00000165935	ENST00000298876	p.A289D	c.866C>A	Heterozygous	12	27502105	27502105
ENSG00000174450	ENST00000312015	p.P607P	c.1821C>A	Heterozygous	15	23439675	23439675
ENSG00000187812	ENST00000395215	p.Q123K	c.367C>A	Heterozygous	15	75780678	75780678
ENSG00000204393	ENST00000375670	p.S90S	c.270A>G	Heterozygous	20	32608549	32608549
EPAS1	ENST00000263734	p.Q335*	c.1003C>T	Heterozygous	2	46375806	46375806
ERBB3	ENST00000267101	p.R611W	c.1831C>T	Heterozygous	12	56094528	56094528
ERBB3	ENST00000267101	p.R611W	c.1831C>T	Heterozygous	12	56094528	56094528
ERCC6	ENST00000355832	p.Q762Q	c.2286G>A	Heterozygous	10	49478354	49478354
ERI2	ENST00000357967	p.I670F	c.2008A>T	Heterozygous	16	20797792	20797792
ERI2	ENST00000357967	p.N323fs*27	c.969_1000del32	Heterozygous	16	20798800	20798831
EXOC3L1	ENST00000314586	p.?	c.1040+8C>G	Heterozygous	16	67187217	67187217
FAM129B	ENST00000373312	p.A115A	c.345C>T	Homozygous	9	127525134	127525134
FAM129B	ENST00000373314	p.A102A	c.306C>T	Homozygous	9	127525134	127525134
FAM19A4	ENST00000295569	p.H38Y	c.112C>T	Heterozygous	3	68880748	68880748
FAM5C	ENST00000367462	p.S425S	c.1275G>A	Heterozygous	1	190099044	190099044
FAP	ENST00000188790	p.E675D	c.2025G>T	Heterozygous	2	162173732	162173732
FAT	ENST00000441802	p.I3607M	c.10821A>G	Heterozygous	4	186603705	186603705
FAT1	ENST00000441802	p.I3607M	c.10821A>G	Heterozygous	4	186603705	186603705
FER1L6	ENST00000399018	p.E995V	c.2984A>T	Heterozygous	8	124060289	124060289
FGF19	ENST00000294312	p.E184K	c.550G>A	Heterozygous	11	69699363	69699363
FLG	ENST00000368799	p.A2354T	c.7060G>A	Heterozygous	1	152307826	152307826
FLG2	ENST00000388718	p.Q931H	c.2793G>T	Heterozygous	1	152354993	152354993
FOXJ1	ENST00000322957	p.P109H	c.326C>A	Heterozygous	17	76140070	76140070
FRMD4B	ENST00000264546	p.S829L	c.2486C>T	Heterozygous	3	69181102	69181102
FRMD4B	ENST00000398540	p.S883L	c.2648C>T	Heterozygous	3	69181102	69181102
GABRB1	ENST00000295454	p.S462Y	c.1385C>A	Heterozygous	4	47425978	47425978
GALNTL6	ENST00000506823	p.H70N	c.208C>A	Heterozygous	4	172229725	172229725
GANAB	ENST00000356638	p.D494G	c.1481A>G	Heterozygous	11	62630411	62630411
GANAB	ENST00000346178	p.D516G	c.1547A>G	Heterozygous	11	62630411	62630411
GAS7	ENST00000432992	p.S335S	c.1005G>A	Homozygous	17	9926650	9926650
GAS7	ENST00000396115	p.S275S	c.825G>A	Homozygous	17	9926650	9926650
GAS7	ENST00000580865	p.S195S	c.585G>A	Homozygous	17	9926650	9926650
GJA5	ENST00000369237	p.G119D	c.356G>A	Heterozygous	1	147758883	147758883
GOLGA4	ENST00000361924	p.S98Y	c.293C>A	Heterozygous	3	37282088	37282088
GPATCH2	ENST00000366935	p.D102E	c.306C>A	Heterozygous	1	217620250	217620250
GPNMB	ENST00000381990	p.A199A	c.597C>T	Heterozygous	7	23260035	23260035
GPR142	ENST00000335666	p.R351R	c.1053G>T	Heterozygous	17	74372264	74372264
GPR149	ENST00000389740	p.N27S	c.80A>G	Heterozygous	3	154429536	154429536
GPR98	ENST00000405460	p.E274D	c.822G>C	Heterozygous	5	90627360	90627360
GRAMD1A	ENST00000317991	p.G9G	c.27C>T	Heterozygous	19	35009137	35009137
GRIA1	ENST00000285900	p.V122L	c.364G>C	Heterozygous	5	153647071	153647071
GRIA1	ENST00000544403	p.V122L	c.364G>C	Heterozygous	5	153647071	153647071
GRM1	ENST00000282753	p.E1129_D1130insE	c.3389_3390insGGA	Heterozygous	6	146434600	146434601
GRM5	ENST00000305432	p.V764F	c.2290G>T	Heterozygous	11	88567393	88567393
GRM5	ENST00000418177	p.V764F	c.2290G>T	Heterozygous	11	88567393	88567393
GTF2H1	ENST00000453096	p.A48A	c.144A>C	Heterozygous	11	18333218	18333218
HDAC8	ENST00000373573	p.L160L	c.480G>T	Heterozygous	X	72495226	72495226
HDAC8	ENST00000373561	p.L160L	c.480G>T	Heterozygous	X	72495226	72495226
HDLBP	ENST00000391975	p.L227L	c.679C>T	Heterozygous	2	241256378	241256378
HDLBP	ENST00000391975	p.R226S	c.678G>T	Heterozygous	2	241256379	241256379
HDLBP	ENST00000427183	p.L263L	c.787C>T	Heterozygous	2	241256378	241256378
HDLBP	ENST00000427183	p.R262S	c.786G>T	Heterozygous	2	241256379	241256379
HEATR6	ENST00000184956	p.A495T	c.1483G>A	Heterozygous	17	60060030	60060030
HERC2	NM_004667.3	p.A4698A	c.14094A>G	Heterozygous	15	28113209	28113209
HGS	ENST00000329138	p.P351R	c.1052C>G	Heterozygous	17	81695000	81695000
HIRA	ENST00000263208	p.R690T	c.2069G>C	Heterozygous	22	19361253	19361253
HIST1H2BF	ENST00000359985	p.R34R	c.102C>G	Heterozygous	6	26199660	26199660
HMCN1	ENST00000271588	p.N2980T	c.8939A>C	Heterozygous	1	186086300	186086300
HMGCR	ENST00000511206	p.P51P	c.153A>C	Heterozygous	5	75342758	75342758
HOXA9	ENST00000343483	p.D192N	c.574G>A	Heterozygous	7	27164884	27164884
HOXD11	ENST00000249504	p.E294K	c.880G>A	Heterozygous	2	176109005	176109005
HPCAL1	ENST00000381765	p.P145P	c.435G>A	Heterozygous	2	10423039	10423039
HR	ENST00000381418	p.R998Q	c.2993G>A	Heterozygous	8	22119268	22119268
HRC	ENST00000252825	p.D521N	c.1561G>A	Heterozygous	19	49153677	49153677
HSF2BP	ENST00000291560	p.L85L	c.255G>T	Heterozygous	21	43644325	43644325
IFI44	ENST00000370747	p.P246P	c.738G>A	Heterozygous	1	78655409	78655409
IGF2R	ENST00000356956	p.S279G	c.835A>G	Heterozygous	6	160029608	160029608
INSM2	ENST00000307169	p.A22A	c.66G>A	Homozygous	14	35534318	35534318
INSM2	ENST00000307169	p.E23K	c.67G>A	Homozygous	14	35534319	35534319
INTS1	ENST00000389470	p.R979C	c.2935C>T	Heterozygous	7	1487725	1487725
INTS7	ENST00000366994	p.T735N	c.2204C>A	Heterozygous	1	211952681	211952681
INTU	ENST00000335251	p.?	c.1566+8G>T	Heterozygous	4	127704298	127704298
ISL1	ENST00000230658	p.D35E	c.105T>A	Heterozygous	5	51384617	51384617
ISL1	ENST00000230658	p.R73W	c.217A>T	Heterozygous	5	51384729	51384729
ITGB6	ENST00000283249	p.N463S	c.1388A>G	Heterozygous	2	160137706	160137706
ITPKC	ENST00000263370	p.Q205H	c.615G>C	Heterozygous	19	40717750	40717750
ITPR2	ENST00000381340	p.?	c.6769+2C>A	Heterozygous	12	26436219	26436219
JARID2	ENST00000341776	p.L967L	c.2901G>A	Heterozygous	6	15511350	15511350
JMY	ENST00000396137	p.E281V	c.842A>T	Heterozygous	5	79237492	79237492
KCNA10	ENST00000369771	p.E236E	c.708G>A	Heterozygous	1	110518080	110518080
KCNB1	ENST00000371741	p.?	c.568-7C>A	Heterozygous	20	49374999	49374999
KCNH3	ENST00000257981	p.V713G	c.2138T>G	Heterozygous	12	49555621	49555621
KCNJ14	ENST00000391884	p.R62C	c.184C>T	Heterozygous	19	48461908	48461908
KDM3B	ENST00000314358	p.G1026C	c.3076G>T	Heterozygous	5	138399889	138399889
KERA	ENST00000266719	p.D180E	c.540C>A	Heterozygous	12	91055742	91055742
KIAA0284	ENST00000556508	p.D252fs*1	c.753_754insT	Heterozygous	14	104883420	104883421
KIAA0284	ENST00000414716	p.D322fs*1	c.963_964insT	Heterozygous	14	104883420	104883421
KIAA0746	ENST00000399878	p.S412S	c.1236C>T	Heterozygous	4	25804622	25804622
KIAA1407	ENST00000295878	p.P625L	c.1874C>T	Heterozygous	3	114004741	114004741
KIAA1407	ENST00000545063	p.P456L	c.1367C>T	Heterozygous	3	114004741	114004741
KIAA1462	ENST00000375377	p.V1220A	c.3659T>C	Heterozygous	10	30026489	30026489
KIF17	ENST00000247986	p.E878D	c.2634G>T	Heterozygous	1	20672026	20672026
KIF23	ENST00000260363	p.G616S	c.1846G>A	Heterozygous	15	69440036	69440036
KIF23	ENST00000537891	p.G433S	c.1297G>A	Heterozygous	15	69440036	69440036
KL	ENST00000380099	p.R474S	c.1420C>A	Heterozygous	13	33055136	33055136
KL	ENST00000426690	p.R167S	c.499C>A	Heterozygous	13	33055136	33055136
KLF12	ENST00000377669	p.R388R	c.1162C>A	Heterozygous	13	73695537	73695537
KRTAP10-9	ENST00000397911	p.Q288H	c.864G>C	Heterozygous	21	44628035	44628035
KRTAP20-2	ENST00000330798	p.C37S	c.110G>C	Heterozygous	21	30635373	30635373
L3MBTL2	ENST00000216237	p.?	c.942+4G>A	Heterozygous	22	41221291	41221291
LAMB4	ENST00000205386	p.C1158Y	c.3473G>A	Heterozygous	7	108055914	108055914
LAMB4	ENST00000205386	p.G150E	c.449G>A	Heterozygous	7	108107773	108107773
LAMB4	ENST00000388780	p.C1158Y	c.3473G>A	Heterozygous	7	108055914	108055914
LAMB4	ENST00000388780	p.G150E	c.449G>A	Heterozygous	7	108107773	108107773
LAMB4	ENST00000414450	p.G150E	c.449G>A	Heterozygous	7	108107773	108107773
LAMC3	ENST00000361069	p.R1472Q	c.4415G>A	Heterozygous	9	131087755	131087755
LILRB2	ENST00000314446	p.V78V	c.234G>A	Heterozygous	19	54279912	54279912
LIN9	ENST00000328205	p.?	c.207+2T>G	Heterozygous	1	226297717	226297717
LMTK2	NM_014916	p.D793G	c.2378A>G	Heterozygous	7	98192843	98192843
LOC157567	ENST00000335659	p.S145L	c.434C>T	Heterozygous	8	100527881	100527881
LOC283849	ENST00000314586	p.?	c.1040+8C>G	Heterozygous	16	67187217	67187217
LOC340578	ENST00000360028	p.G409G	c.1227C>A	Heterozygous	X	126164698	126164698
LOXHD1	ENST00000536736	p.G1934G	c.5802G>A	Heterozygous	18	46489033	46489033
LOXHD1	ENST00000536736	p.G1685G	c.5055C>A	Heterozygous	18	46522131	46522131
LOXHD1	ENST00000398722	p.G1718G	c.5154G>A	Heterozygous	18	46489033	46489033
LOXHD1	ENST00000398722	p.G1407G	c.4221C>A	Heterozygous	18	46522131	46522131
LPHN2	ENST00000359929	p.I1069M	c.3207C>G	Heterozygous	1	81981952	81981952
LPHN2	ENST00000370715	p.I1069M	c.3207C>G	Heterozygous	1	81981952	81981952
LPHN2	ENST00000370721	p.I1007M	c.3021C>G	Heterozygous	1	81981952	81981952
LPHN2	ENST00000370725	p.I1097M	c.3291C>G	Heterozygous	1	81981952	81981952
LPPR4	ENST00000370185	p.R724S	c.2170C>A	Heterozygous	1	99306888	99306888
LRP1	ENST00000243077	p.?	c.8561-10C>T	Heterozygous	12	57195853	57195853
LRP11	ENST00000239367	p.F405F	c.1215T>C	Heterozygous	6	149836122	149836122
LRRC28	ENST00000301981	p.L40L	c.120G>A	Heterozygous	15	99256077	99256077
LRRC7	ENST00000035383	p.P728T	c.2182C>A	Heterozygous	1	70038120	70038120
LRRTM1	ENST00000295057	p.L139M	c.415C>A	Heterozygous	2	80303405	80303405
LRRTM1	ENST00000417012	p.L139M	c.415C>A	Heterozygous	2	80303405	80303405
LTN1	ENST00000361371	p.I199fs*1	c.595delA	Heterozygous	21	28982350	28982350
LYST	ENST00000389793	p.L3513I	c.10537C>A	Heterozygous	1	235697110	235697110
MAP4	ENST00000420772	p.S127S	c.381C>T	Heterozygous	3	47892111	47892111
MAP4K3	ENST00000263881	p.P175P	c.525A>G	Heterozygous	2	39331922	39331922
MAP4K5	NM_006575	p.A257P	c.769G>C	Heterozygous	14	50464102	50464102
MAP4K5	NM_006575	p.L240I	c.718C>A	Heterozygous	14	50466602	50466602
MARVELD2	ENST00000325631	p.P290L	c.869C>T	Heterozygous	5	69420254	69420254
MAZ	ENST00000322945	p.A448_V449insA	c.1310_1311insGGC	Heterozygous	16	29810107	29810108
MBD2	ENST00000256429	p.Q277P	c.830A>C	Heterozygous	18	54188884	54188884
MDN1	ENST00000369393	p.R3154R	c.9462G>A	Heterozygous	6	89695914	89695914
MFSD12	ENST00000389395	p.G401V	c.1202G>T	Heterozygous	19	3546161	3546161
MFSD12	ENST00000355415	p.G401V	c.1202G>T	Heterozygous	19	3546161	3546161
MFSD3	ENST00000301327	p.?	c.1065+5G>C	Heterozygous	8	144510908	144510908
MKI67	ENST00000368654	p.R2161R	c.6483G>A	Homozygous	10	128105357	128105357
MPRIP	ENST00000341712	p.S793S	c.2379C>T	Heterozygous	17	17172765	17172765
MPRIP	ENST00000395811	p.S793S	c.2379C>T	Heterozygous	17	17172765	17172765
MRPL10	ENST00000351111	p.P72Q	c.215C>A	Heterozygous	17	47828508	47828508
MRPL20	ENST00000344843	p.I107M	c.321C>G	Heterozygous	1	1402212	1402212
MRPL39	ENST00000307301	p.?	c.702-5T>G	Heterozygous	21	25593963	25593963
MRPL39	ENST00000352957	p.?	c.702-5T>G	Heterozygous	21	25593963	25593963
MSLN	ENST00000382862	p.R290Q	c.869G>A	Heterozygous	16	765764	765764
MTHFD1	ENST00000555709	p.D235E	c.705C>A	Heterozygous	14	64419903	64419903
MTHFD1	ENST00000216605	p.D291E	c.873C>A	Heterozygous	14	64419903	64419903
MTMR8	ENST00000374852	p.T688A	c.2062A>G	Homozygous	X	64268590	64268590
MUC16	ENST00000397910	p.P6255A	c.18763C>G	Heterozygous	19	8958007	8958007
MUC16	ENST00000331986	p.P1888A	c.5662C>G	Heterozygous	19	8958007	8958007
MUC16	ENST00000397910	p.P6255A	c.18763C>G	Heterozygous	19	8958007	8958007
MUC6	ENST00000421673	p.E714K	c.2140G>A	Heterozygous	11	1027359	1027359
MUC6	ENST00000421673	p.E714K	c.2140G>A	Heterozygous	11	1027359	1027359
MYCBPAP	NM_032133.2	p.Q662K	c.1984C>A	Heterozygous	17	50526064	50526064
MYCBPAP	ENST00000323776	p.Q699K	c.2095C>A	Heterozygous	17	50526064	50526064
MYCBPAP	ENST00000436259	p.Q662K	c.1984C>A	Heterozygous	17	50526064	50526064
MYH13	ENST00000252172	p.E1746D	c.5238G>C	Heterozygous	17	10306996	10306996
MYH13	ENST00000570743	p.E1746D	c.5238G>C	Heterozygous	17	10306996	10306996
MYH15	ENST00000273353	p.V436I	c.1306G>A	Homozygous	3	108470835	108470835
MYH4	ENST00000255381	p.E1757G	c.5270A>G	Heterozygous	17	10445262	10445262
MYOM1	ENST00000356443	p.I1095V	c.3283A>G	Heterozygous	18	3116351	3116351
MYOM3	ENST00000374434	p.?	c.3994+5G>A	Heterozygous	1	24061055	24061055
MYOM3	ENST00000338909	p.?	c.673+5G>A	Heterozygous	1	24061055	24061055
MYT1L	ENST00000399161	p.T432T	c.1296C>A	Heterozygous	2	1922473	1922473
MYT1L	ENST00000428368	p.T432T	c.1296C>A	Heterozygous	2	1922473	1922473
N4BP2L2	ENST00000267068	p.S99*	c.296C>A	Homozygous	13	32536732	32536732
N4BP2L2	ENST00000399396	p.N238N	c.714C>T	Homozygous	13	32443823	32443823
N4BP2L2	ENST00000399396	p.T182I	c.545C>T	Heterozygous	13	32443992	32443992
NADSYN1	ENST00000319023	p.G621S	c.1861G>A	Heterozygous	11	71497579	71497579
NAMPTL	ENST00000440465	p.A233S	c.697G>T	Heterozygous	10	36523538	36523538
NARS2	ENST00000281038	p.R146R	c.438G>A	Heterozygous	11	78566207	78566207
NBEAL1	ENST00000388944	p.G1106R	c.3316G>A	Homozygous	2	203201577	203201577
NBEAL1	ENST00000449802	p.G2396R	c.7186G>A	Homozygous	2	203201577	203201577
NCAN	ENST00000252575	p.P628S	c.1882C>T	Heterozygous	19	19227502	19227502
NCAN	ENST00000252575	p.P628S	c.1882C>T	Heterozygous	19	19227502	19227502
NCOA7	ENST00000368357	p.P588P	c.1764C>T	Heterozygous	6	125889818	125889818
NDUFAF4	ENST00000316149	p.P165P	c.495T>G	Heterozygous	6	96891137	96891137
NEK11	ENST00000511262	p.T468S	c.1402A>T	Homozygous	3	131174769	131174769
NELL1	ENST00000357134	p.?	c.1071+7G>A	Heterozygous	11	20937866	20937866
NFE2L2	ENST00000397062	p.T267R	c.800C>G	Heterozygous	2	177231803	177231803
NFIX	ENST00000360105	p.G319R	c.955G>C	Heterozygous	19	13075671	13075671
NFIX	ENST00000360105	p.G319R	c.955G>C	Heterozygous	19	13075671	13075671
NFIX	ENST00000585575	p.G311R	c.931G>C	Heterozygous	19	13075671	13075671
NHLH1	ENST00000302101	p.K113N	c.339G>T	Heterozygous	1	160371070	160371070
NID1	ENST00000264187	p.F313L	c.939C>A	Heterozygous	1	236042106	236042106
NID1	ENST00000264187	p.V182F	c.544G>T	Heterozygous	1	236045665	236045665
NOC4L	ENST00000330579	p.A351D	c.1052C>A	Heterozygous	12	132151347	132151347
NOTCH1	ENST00000277541	p.G326V	c.977G>T	Heterozygous	9	136518713	136518713
NOTCH1	ENST00000277541	p.G326V	c.977G>T	Heterozygous	9	136518713	136518713
NOX3	ENST00000159060	p.I421V	c.1261A>G	Heterozygous	6	155422741	155422741
NOX4	ENST00000263317	p.Q277E	c.829C>G	Heterozygous	11	89402343	89402343
NR2C2AP	ENST00000331552	p.D34N	c.100G>A	Heterozygous	19	19202820	19202820
NRBF2	ENST00000277746	p.P232P	c.696A>C	Heterozygous	10	63154050	63154050
NRBF2	ENST00000435510	p.P222P	c.666A>C	Heterozygous	10	63154050	63154050
NT5C1A	ENST00000235628	p.A285V	c.854C>T	Heterozygous	1	39659374	39659374
NUMA1	ENST00000393695	p.E1012E	c.3036G>A	Heterozygous	11	72014467	72014467
OBSCN	SU_OBSCN.1	p.V860V	c.2580C>T	Heterozygous	1	228217215	228217215
OBSCN	SU_OBSCN.1	p.S5790F	c.17369C>T	Heterozygous	1	228323577	228323577
OBSCN	ENST00000284548	p.V860V	c.2580C>T	Heterozygous	1	228217215	228217215
OBSCN	ENST00000284548	p.S5208F	c.15623C>T	Heterozygous	1	228323577	228323577
OBSCN	ENST00000359599	p.V860V	c.2580C>T	Heterozygous	1	228217215	228217215
OBSCN	ENST00000570156	p.V860V	c.2580C>T	Heterozygous	1	228217215	228217215
OBSCN	ENST00000570156	p.S5920F	c.17759C>T	Heterozygous	1	228323577	228323577
ODZ2	ENST00000388903	p.V2093A	c.6278T>C	Heterozygous	5	168247718	168247718
ODZ2	ENST00000518659	p.V2260A	c.6779T>C	Heterozygous	5	168247718	168247718
ODZ2	ENST00000519204	p.V2139A	c.6416T>C	Heterozygous	5	168247718	168247718
OR10J5	ENST00000334857	p.L32V	c.94C>G	Heterozygous	1	159535914	159535914
OR12D2	ENST00000383555	p.L80L	c.240G>T	Heterozygous	6	29396939	29396939
OR14I1	ENST00000342623	p.V193I	c.577G>A	Heterozygous	1	248681728	248681728
OR2A2	ENST00000408979	p.A299T	c.895G>A	Heterozygous	7	144110477	144110477
OR2T4	ENST00000366475	p.V62V	c.186C>A	Heterozygous	1	248361766	248361766
OR4C16	ENST00000314634	p.V198V	c.594T>A	Heterozygous	11	55572721	55572721
OR5R1	ENST00000312253	p.F184fs*23	c.549_550insA	Heterozygous	11	56417683	56417684
OSBPL11	ENST00000296220	p.E524*	c.1570G>T	Heterozygous	3	125552265	125552265
OTOF	ENST00000272371	p.T547M	c.1640C>T	Heterozygous	2	26480949	26480949
OTOG	ENST00000399397	p.L1104F	c.3310C>T	Heterozygous	11	17596122	17596122
OTOGL	ENST00000458043_v65	p.D589Y	c.1765G>T	Heterozygous	12	80257905	80257905
OTOGL	ENST00000458043_v65	p.R925L	c.2774G>T	Heterozygous	12	80279039	80279039
P2RY11	ENST00000321826	p.Q368*	c.1102C>T	Heterozygous	19	10114715	10114715
P4HB	ENST00000331483	p.R345L	c.1034G>T	Heterozygous	17	81846451	81846451
PACRGL	ENST00000295290	p.L120L	c.360A>G	Heterozygous	4	20709767	20709767
PACRGL	ENST00000503585	p.L120L	c.360A>G	Heterozygous	4	20709767	20709767
PACSIN3	ENST00000298838	p.E133K	c.397G>A	Heterozygous	11	47180505	47180505
PANX1	ENST00000227638	p.L139M	c.415T>A	Heterozygous	11	94178462	94178462
PBK	ENST00000301905	p.K17N	c.51G>C	Heterozygous	8	27833063	27833063
PBK	ENST00000301905	p.K17N	c.51G>C	Heterozygous	8	27833063	27833063
PCDHA6	ENST00000289630	p.E253*	c.757G>T	Heterozygous	5	140828848	140828848
PCDHA6	ENST00000529310	p.E253*	c.757G>T	Heterozygous	5	140828848	140828848
PCDHAC2	ENST00000289269	p.S301W	c.902C>G	Heterozygous	5	140967668	140967668
PCDHB1	ENST00000306549	p.P153T	c.457C>A	Heterozygous	5	141051927	141051927
PCLO	ENST00000333891	p.G4300R	c.12898G>A	Heterozygous	7	82915088	82915088
PCLO	ENST00000333891	p.G4300R	c.12898G>A	Heterozygous	7	82915088	82915088
PCLO	ENST00000423517	p.G4300R	c.12898G>A	Heterozygous	7	82915088	82915088
PDE1A	ENST00000435564	p.I508S	c.1523T>G	Heterozygous	2	182185933	182185933
PDE1A	ENST00000346717	p.I474S	c.1421T>G	Heterozygous	2	182185933	182185933
PDE1A	ENST00000409365	p.I492S	c.1475T>G	Heterozygous	2	182185933	182185933
PDE1A	ENST00000410103	p.I508S	c.1523T>G	Heterozygous	2	182185933	182185933
PDE1A	ENST00000456212	p.I508S	c.1523T>G	Heterozygous	2	182185933	182185933
PDGFRA	ENST00000257290	p.?	c.1653+1G>A	Heterozygous	4	54274626	54274626
PDS5A	ENST00000303538	p.D923N	c.2767G>A	Heterozygous	4	39863073	39863073
PDYN	ENST00000217305	p.R206C	c.616C>T	Homozygous	20	1980472	1980472
PEX16	ENST00000241041	p.P153L	c.458C>T	Heterozygous	11	45915470	45915470
PEX16	ENST00000378750	p.P153L	c.458C>T	Heterozygous	11	45915470	45915470
PHRF1	ENST00000416188	p.R1631R	c.4893G>A	Heterozygous	11	611723	611723
PHRF1	ENST00000416188	p.R1631R	c.4893G>A	Heterozygous	11	611723	611723
PKD1L1	ENST00000289672	p.E2410Q	c.7228G>C	Heterozygous	7	47813239	47813239
PKD2L1	ENST00000318222	p.M661L	c.1981A>C	Heterozygous	10	100291327	100291327
PKLR	ENST00000342741	p.G563S	c.1687G>A	Heterozygous	1	155290610	155290610
PLCL2	ENST00000418129	p.L412I	c.1234C>A	Heterozygous	3	17010958	17010958
PLCL2	ENST00000396755	p.L412I	c.1234C>A	Heterozygous	3	17010958	17010958
PLXNA4	ENST00000321063	p.M1017I	c.3051G>T	Heterozygous	7	132185406	132185406
PLXNA4	ENST00000321063	p.M1017I	c.3051G>T	Heterozygous	7	132185406	132185406
PMFBP1	ENST00000237353	p.V139V	c.417G>T	Heterozygous	16	72150827	72150827
PMFBP1	ENST00000537465	p.V139V	c.417G>T	Heterozygous	16	72150827	72150827
PML	ENST00000268059	p.P627P	c.1881C>T	Heterozygous	15	74035342	74035342
PML	ENST00000569477	p.R641C	c.1921C>T	Heterozygous	15	74035342	74035342
PNMA2	ENST00000522362	p.R247L	c.740G>T	Heterozygous	8	26508016	26508016
POM121	ENST00000257622	p.P738L	c.2213C>T	Heterozygous	7	72943001	72943001
POM121	ENST00000395270	p.P738L	c.2213C>T	Heterozygous	7	72943001	72943001
POM121	ENST00000434423	p.P1003L	c.3008C>T	Heterozygous	7	72943001	72943001
PPAN-P2RY11	ENST00000393796	p.Q788*	c.2362C>T	Heterozygous	19	10114715	10114715
PPP1R3B	ENST00000310455	p.E106K	c.316G>A	Heterozygous	8	9141336	9141336
PPP2R5D	ENST00000485511	p.Y425fs*5	c.1273_1274insT	Heterozygous	6	43009343	43009344
PRKCB	ENST00000303531	p.G294E	c.881G>A	Heterozygous	16	24113032	24113032
PRKCB	ENST00000303531	p.G294E	c.881G>A	Heterozygous	16	24113032	24113032
PRKCB	ENST00000321728	p.G294E	c.881G>A	Heterozygous	16	24113032	24113032
PRSS55	ENST00000328655	p.G61V	c.182G>T	Heterozygous	8	10529534	10529534
PSMB2	ENST00000373237	p.?	c.92-1G>A	Heterozygous	1	35636433	35636433
PSMD1	ENST00000308696	p.N525S	c.1574A>G	Homozygous	2	231083615	231083615
PSTK	ENST00000368887	p.?	c.217-9C>G	Heterozygous	10	122982724	122982724
PSTK	ENST00000405485	p.?	c.217-9C>G	Heterozygous	10	122982724	122982724
PSTK	ENST00000406217	p.?	c.219-9C>G	Heterozygous	10	122982724	122982724
PTH2R	ENST00000272847	p.?	c.699+4A>G	Heterozygous	2	208443541	208443541
Q8NGM0	ENST00000314657	p.Y117*	c.351T>G	Heterozygous	11	55491593	55491593
RAB26	NM_014353.3	p.G44S	c.130G>A	Heterozygous	16	2151590	2151590
RAD17	ENST00000361732	p.D601E	c.1803C>G	Heterozygous	5	69414082	69414082
RAD17	ENST00000509734	p.D612E	c.1836C>G	Heterozygous	5	69414082	69414082
RAD51AP2	ENST00000399080	p.Q930Q	c.2790A>G	Heterozygous	2	17515626	17515626
RAG2	ENST00000311485	p.Q90Q	c.270A>G	Heterozygous	11	36593899	36593899
RAPGEF1	ENST00000372190	p.T590R	c.1769C>G	Heterozygous	9	131621935	131621935
RAPGEF1	ENST00000372191	p.T267R	c.800C>G	Heterozygous	9	131621935	131621935
RAPGEF1	ENST00000372195	p.T589R	c.1766C>G	Heterozygous	9	131621935	131621935
RARB	ENST00000330688	p.G103G	c.309C>A	Heterozygous	3	25501184	25501184
RARB	ENST00000330688	p.R137L	c.410G>T	Heterozygous	3	25501285	25501285
RARB	ENST00000404969	p.G110G	c.330C>A	Heterozygous	3	25501184	25501184
RARB	ENST00000404969	p.R144L	c.431G>T	Heterozygous	3	25501285	25501285
RAVER1	ENST00000293677	p.T214M	c.641C>T	Heterozygous	19	10328757	10328757
RAVER1	ENST00000293677	p.T231M	c.692C>T	Heterozygous	19	10328757	10328757
RERE	ENST00000400908	p.R691H	c.2072G>A	Heterozygous	1	8361435	8361435
RIMS2	ENST00000402998	p.G191*	c.571G>T	Heterozygous	8	103766302	103766302
RIMS2	ENST00000406091	p.G155*	c.463G>T	Heterozygous	8	103766302	103766302
RNF185	ENST00000326132	p.?	c.177-3C>A	Heterozygous	22	31192681	31192681
RNFT1	NM_016125.2	p.L173V	c.517C>G	Heterozygous	17	59958408	59958408
RNFT1	ENST00000305783	p.S243R	c.729C>G	Heterozygous	17	59958408	59958408
ROR1	ENST00000371079	p.S637S	c.1911C>A	Heterozygous	1	64177952	64177952
ROR1	ENST00000371079	p.N765H	c.2293A>C	Heterozygous	1	64178334	64178334
ROS1	ENST00000368508	p.R360I	c.1079G>T	Heterozygous	6	117394247	117394247
ROS1	ENST00000368507	p.R369I	c.1106G>T	Heterozygous	6	117394247	117394247
RP11-1220K2.2	ENST00000477922	p.G1456E	c.4367G>A	Heterozygous	7	142196174	142196174
RSPH4A	ENST00000229554	p.N148T	c.443A>C	Heterozygous	6	116617066	116617066
RXFP1	ENST00000307765	p.A336E	c.1007C>A	Heterozygous	4	158638043	158638043
RYR2	ENST00000366574	p.K2655K	c.7965G>A	Heterozygous	1	237654414	237654414
RYR2	ENST00000360064	p.K2653K	c.7959G>A	Heterozygous	1	237654414	237654414
RYR3	ENST00000389232	p.I642V	c.1924A>G	Heterozygous	15	33603124	33603124
SACS	NM_014363.3	p.V2352V	c.7056C>T	Homozygous	13	23336379	23336379
SACS	ENST00000382298	p.V2499V	c.7497C>T	Homozygous	13	23336379	23336379
SAMD11	ENST00000342066	p.T645T	c.1935G>T	Heterozygous	1	944042	944042
SAMD8	ENST00000372687	p.N138K	c.414C>G	Heterozygous	10	75150942	75150942
SCN2A	ENST00000375427	p.E1616*	c.4846G>T	Heterozygous	2	165388652	165388652
SCN2A	ENST00000375437	p.A215A	c.645G>T	Heterozygous	2	165309391	165309391
SCN2A	ENST00000375437	p.E1616*	c.4846G>T	Heterozygous	2	165388652	165388652
SDHA	ENST00000264932	p.T578T	c.1734C>G	Heterozygous	5	251408	251408
SEC16A	ENST00000313050	p.P2029P	c.6087G>A	Heterozygous	9	136453500	136453500
SEC16A	NM_014866.1	p.P2029P	c.6087G>A	Heterozygous	9	136453500	136453500
SEL1L3	ENST00000399878	p.S565S	c.1695C>T	Heterozygous	4	25804622	25804622
SEL1L3	ENST00000264868	p.S530S	c.1590C>T	Heterozygous	4	25804622	25804622
SEMA3C	ENST00000265361	p.E246*	c.736G>T	Heterozygous	7	80804171	80804171
SEMA3C	ENST00000544525	p.E264*	c.790G>T	Heterozygous	7	80804171	80804171
2010-09-01	ENST00000397712	p.C66Y	c.197G>A	Heterozygous	2	109585741	109585741
SET	ENST00000322030	p.?	c.71_74-4del1514	Heterozygous	9	128689653	128691166
SET	ENST00000372692	p.?	c.113-1517_113-4del1514	Heterozygous	9	128689653	128691166
SFSWAP	ENST00000261674	p.R783K	c.2348G>A	Heterozygous	12	131778270	131778270
SG269	ENST00000312493	p.G103G	c.309G>A	Heterozygous	15	77181618	77181618
SgK269	ENST00000312493	p.G103G	c.309G>A	Heterozygous	15	77181618	77181618
SH2D3C	ENST00000314830	p.?	c.2088+10G>T	Heterozygous	9	127741778	127741778
SH2D3C	ENST00000314830	p.?	c.2088+10G>T	Heterozygous	9	127741778	127741778
SH2D3C	ENST00000373276	p.?	c.1884+10G>T	Heterozygous	9	127741778	127741778
SHISA6	ENST00000432116	p.I227T	c.680T>C	Homozygous	17	11263407	11263407
SHISA6	ENST00000441885	p.I227T	c.680T>C	Homozygous	17	11263407	11263407
SIK1	ENST00000270162	p.P188R	c.563C>G	Heterozygous	21	43421304	43421304
SIRPG	ENST00000303415	p.G186G	c.558G>T	Heterozygous	20	1636378	1636378
SLC10A6	ENST00000273905	p.?	c.377+4_377+5insG	Heterozygous	4	86848734	86848735
SLC23A2	ENST00000338244	p.G473R	c.1417G>A	Heterozygous	20	4862847	4862847
SLC26A10	ENST00000320442	p.C358R	c.1072T>C	Heterozygous	12	57623854	57623854
SLC26A10	ENST00000379218	p.C358R	c.1072T>C	Heterozygous	12	57623854	57623854
SLC35A5	ENST00000492406	p.A176E	c.527C>A	Heterozygous	3	112580644	112580644
SLC36A4	ENST00000326402	p.L232I	c.694C>A	Heterozygous	11	93168018	93168018
SLC38A5	ENST00000376876	p.L416L	c.1248C>T	Homozygous	X	48459605	48459605
SLC38A5	ENST00000376876	p.L416L	c.1248C>T	Homozygous	X	48459605	48459605
SLC6A18	ENST00000324642	p.?	c.1496+10C>T	Heterozygous	5	1244383	1244383
SLC9A2	ENST00000233969	p.R544W	c.1630C>T	Heterozygous	2	102701113	102701113
SLCO4A1	ENST00000370507	p.R171C	c.511C>T	Heterozygous	20	62656965	62656965
SLCO4C1	ENST00000310954	p.L63M	c.187C>A	Heterozygous	5	102296076	102296076
SLIT2	ENST00000504154	p.Q157K	c.469C>A	Heterozygous	4	20480717	20480717
SNAI2	ENST00000020945	p.Q201H	c.603A>T	Heterozygous	8	48919918	48919918
SOX6	ENST00000316399	p.T97I	c.290C>T	Heterozygous	11	16318601	16318601
SOX6	ENST00000527619	p.T100I	c.299C>T	Heterozygous	11	16318601	16318601
SPAG16	ENST00000331683	p.P100H	c.299C>A	Heterozygous	2	213310078	213310078
SPAG16	ENST00000272898	p.P100H	c.299C>A	Heterozygous	2	213310078	213310078
SPATA13	ENST00000382095	p.A280P	c.838G>C	Heterozygous	13	24289044	24289044
SPATA13	ENST00000343003	p.A224P	c.670G>C	Heterozygous	13	24289044	24289044
SPATA13	ENST00000382108	p.A905P	c.2713G>C	Heterozygous	13	24289044	24289044
SPATA16	ENST00000351008	p.F544L	c.1632C>A	Heterozygous	3	172889648	172889648
SPDEF	ENST00000374037	p.S56S	c.168C>T	Heterozygous	6	34544288	34544288
SPDYE4	ENST00000328794	p.L201I	c.601C>A	Heterozygous	17	8753374	8753374
SRPX	ENST00000378533	p.P410T	c.1228C>A	Heterozygous	X	38149878	38149878
SRPX	ENST00000343800	p.P397T	c.1189C>A	Heterozygous	X	38149878	38149878
SSFA2	ENST00000320370	p.T371M	c.1112C>T	Heterozygous	2	181902165	181902165
SSFA2	ENST00000431877	p.T371M	c.1112C>T	Heterozygous	2	181902165	181902165
STAB2	ENST00000388887	p.A1095E	c.3284C>A	Heterozygous	12	103690525	103690525
STAB2	ENST00000388887	p.T2140I	c.6419C>T	Heterozygous	12	103749137	103749137
STAT1	ENST00000361099	p.?	c.1447-4C>G	Heterozygous	2	190982522	190982522
STEAP4	ENST00000380079	p.S457L	c.1370C>T	Heterozygous	7	88279408	88279408
STK10	ENST00000176763	p.E68K	c.202G>A	Heterozygous	5	172156743	172156743
SUV420H1	NM_017635.3	p.A502A	c.1506C>T	Heterozygous	11	68158840	68158840
SYT2	ENST00000367267	p.G382S	c.1144G>A	Heterozygous	1	202596873	202596873
TAAR2	ENST00000367931	p.S198S	c.594C>A	Heterozygous	6	132617612	132617612
TAB2	ENST00000538427	p.?	c.103-5C>T	Heterozygous	6	149378013	149378013
TDO2	ENST00000536354	p.G341V	c.1022G>T	Heterozygous	4	155918194	155918194
TENM2	ENST00000545108	p.V2259A	c.6776T>C	Heterozygous	5	168247718	168247718
TEX14	ENST00000349033	p.P228P	c.684G>A	Heterozygous	17	58616258	58616258
TEX14	ENST00000240361	p.P234P	c.702G>A	Heterozygous	17	58616258	58616258
TEX15	ENST00000256246	p.V2232F	c.6694G>T	Heterozygous	8	30842324	30842324
THSD4	ENST00000355327	p.L422L	c.1266C>T	Heterozygous	15	71660643	71660643
TIAM1	ENST00000286827	p.L906M	c.2716C>A	Heterozygous	21	31182592	31182592
TIAM1	ENST00000286827	p.L906M	c.2716C>A	Heterozygous	21	31182592	31182592
TJP1	ENST00000346128	p.S1680>RP	c.5039_5040insGCC	Heterozygous	15	29705556	29705557
TLN2	ENST00000306829	p.G1305G	c.3915G>T	Heterozygous	15	62740659	62740659
TLR9	ENST00000360658	p.R311*	c.931C>T	Heterozygous	3	52223385	52223385
TMEM132B	ENST00000299308	p.E235D	c.705A>C	Heterozygous	12	125350104	125350104
TMTC2	ENST00000321196	p.P407T	c.1219C>A	Heterozygous	12	82896382	82896382
TNFRSF9	ENST00000377507	p.M1T	c.2T>C	Heterozygous	1	7939993	7939993
TP53	ENST00000269305	p.Q136fs*13	c.404_405insC	Homozygous	17	7675207	7675208
TP53	ENST00000269305	p.Q136fs*13	c.404_405insC	Homozygous	17	7675207	7675208
TP53	ENST00000413465	p.Q136fs*13	c.404_405insC	Homozygous	17	7675207	7675208
TP53	ENST00000414315	p.Q4fs*13	c.8_9insC	Homozygous	17	7675207	7675208
TP53	ENST00000420246	p.Q136fs*13	c.404_405insC	Homozygous	17	7675207	7675208
TP53	ENST00000455263	p.Q136fs*13	c.404_405insC	Homozygous	17	7675207	7675208
TP53	ENST00000545858	p.Q43fs*13	c.125_126insC	Homozygous	17	7675207	7675208
TPCN1	ENST00000335509	p.D631E	c.1893C>A	Heterozygous	12	113290224	113290224
TPCN1	ENST00000550785	p.D703E	c.2109C>A	Heterozygous	12	113290224	113290224
TRAK1	ENST00000341421	p.G641delG	c.1920_1922delGGG	Heterozygous	3	42210116	42210118
TRDN	ENST00000398178	p.?	c.1568-4T>A	Heterozygous	6	123274674	123274674
TRIM17	ENST00000366697	p.Y305*	c.915C>G	Heterozygous	1	228408720	228408720
TRIP4	ENST00000261884	p.T366T	c.1098C>A	Heterozygous	15	64414139	64414139
TRPM6	ENST00000360774	p.A638S	c.1912G>T	Homozygous	9	74801995	74801995
TRPM6	ENST00000449912	p.A633S	c.1897G>T	Homozygous	9	74801995	74801995
TRPM6	ENST00000451710	p.A638S	c.1912G>T	Homozygous	9	74801995	74801995
TRUB1	ENST00000298746	p.?	c.287-10T>G	Homozygous	10	114942635	114942635
TSR2	ENST00000375151	p.K190E	c.568A>G	Homozygous	X	54444542	54444542
TTF2	ENST00000369466	p.V128I	c.382G>A	Heterozygous	1	117074966	117074966
TTLL12	ENST00000216129	p.R127C	c.379C>T	Homozygous	22	43180909	43180909
TTLL9	ENST00000310998	p.R190W	c.568C>T	Heterozygous	20	31925885	31925885
TTLL9	ENST00000375922	p.R167W	c.499C>T	Heterozygous	20	31925885	31925885
TTLL9	ENST00000375935	p.R185W	c.553C>T	Heterozygous	20	31925885	31925885
TTN	ENST00000342175	p.M2877I	c.8631G>C	Heterozygous	2	178769812	178769812
TTN	ENST00000342992	p.M2923I	c.8769G>C	Heterozygous	2	178769812	178769812
TTN	ENST00000356127	p.M2923I	c.8769G>C	Heterozygous	2	178769812	178769812
TTN	ENST00000359218	p.M2877I	c.8631G>C	Heterozygous	2	178769812	178769812
TTN	ENST00000360870	p.M4781L	c.14341A>C	Heterozygous	2	178748059	178748059
TTN	ENST00000360870	p.M2923I	c.8769G>C	Heterozygous	2	178769812	178769812
TXLNG	ENST00000380122	p.E41A	c.122A>C	Heterozygous	X	16818593	16818593
TYW5	ENST00000354611	p.S311N	c.932G>A	Homozygous	2	199933083	199933083
UBL7	ENST00000361351	p.A9V	c.26C>T	Heterozygous	15	74458842	74458842
UBR3	ENST00000418381	p.H1098Q	c.3294C>G	Heterozygous	2	169949814	169949814
UNC93A	ENST00000230256	p.R194S	c.582G>T	Heterozygous	6	167298027	167298027
USP19	XM_496642.1	p.?	c.1427-4T>G	Heterozygous	3	49115948	49115948
USP19	ENST00000434032	p.?	c.1472-10T>G	Heterozygous	3	49115948	49115948
USP48	ENST00000308271	p.S525T	c.1573T>A	Heterozygous	1	21723973	21723973
UTP20	ENST00000261637	p.V989V	c.2967G>T	Heterozygous	12	101321555	101321555
VARS	ENST00000375663	p.R366L	c.1097G>T	Heterozygous	6	31791613	31791613
VCL	ENST00000211998	p.M797V	c.2389A>G	Heterozygous	10	74105308	74105308
VN1R4	ENST00000311170	p.V106M	c.316G>A	Heterozygous	19	53267350	53267350
VWA5B1	ENST00000375089	p.T1082T	c.3246G>A	Heterozygous	1	20353846	20353846
VWF	ENST00000261405	p.G713S	c.2137G>A	Homozygous	12	6052592	6052592
WDFY4	ENST00000426033	p.V2122V	c.6366G>T	Heterozygous	10	48830725	48830725
WDPCP	ENST00000272321	p.E194G	c.581A>G	Heterozygous	2	63437473	63437473
WDR33	ENST00000322313	p.E323delE	c.966_968delAGA	Heterozygous	2	127725099	127725101
WDR72	ENST00000396328	p.S233Y	c.698C>A	Heterozygous	15	53712785	53712785
WDR72	ENST00000396328	p.S233T	c.697T>A	Heterozygous	15	53712786	53712786
WHSC1	ENST00000382891	p.R600*	c.1798C>T	Heterozygous	4	1939695	1939695
WHSC1	ENST00000503128	p.R600*	c.1798C>T	Heterozygous	4	1939695	1939695
WSCD1	ENST00000317744	p.A288D	c.863C>A	Heterozygous	17	6109620	6109620
ZBTB49	ENST00000337872	p.Q351R	c.1052A>G	Heterozygous	4	4302888	4302888
ZFHX3	ENST00000268489	p.P2517S	c.7549C>T	Heterozygous	16	72795133	72795133
ZFHX4	ENST00000521891	p.D721E	c.2163C>A	Heterozygous	8	76706251	76706251
ZFHX4	ENST00000050961	p.D721E	c.2163C>A	Heterozygous	8	76706251	76706251
ZNF200	ENST00000396870	p.N198K	c.594C>G	Heterozygous	16	3224483	3224483
ZNF208	ENST00000397126	p.K1060N	c.3180G>T	Heterozygous	19	21971470	21971470
ZNF208	ENST00000397126	p.K1188N	c.3564G>T	Heterozygous	19	21971470	21971470
ZNF208	ENST00000428290_v65	p.K1060N	c.3180G>T	Heterozygous	19	21971470	21971470
ZNF227	ENST00000313040	p.L787L	c.2361T>C	Heterozygous	19	44236791	44236791
ZNF350	ENST00000243644	p.R100M	c.299G>T	Heterozygous	19	51966154	51966154
ZNF462	ENST00000277225	p.V1957V	c.5871G>T	Heterozygous	9	106930548	106930548
ZNF462	ENST00000457913	p.V1957V	c.5871G>T	Heterozygous	9	106930548	106930548
ZNF468	ENST00000243639	p.R430K	c.1289G>A	Heterozygous	19	52841005	52841005
ZNF468	ENST00000243639	p.H429H	c.1287C>T	Heterozygous	19	52841007	52841007
ZNF468	ENST00000243639	p.E334K	c.1000G>A	Heterozygous	19	52841294	52841294
ZNF468	ENST00000243639	p.D333D	c.999T>C	Heterozygous	19	52841295	52841295
ZNF541	ENST00000391901	p.P1269Q	c.3806C>A	Heterozygous	19	47521560	47521560
ZNF541	ENST00000391901	p.L1265L	c.3795C>A	Heterozygous	19	47521571	47521571
ZNF546	ENST00000347077	p.V770V	c.2310T>C	Heterozygous	19	40015580	40015580
ZNF587	ENST00000339656	p.S250R	c.750C>A	Heterozygous	19	57859162	57859162
ZNF594	ENST00000399604	p.G245V	c.734G>T	Heterozygous	17	5183523	5183523
ZNF599	ENST00000329285	p.E392K	c.1174G>A	Heterozygous	19	34759627	34759627
ZNF608	ENST00000306315	p.G1015A	c.3044G>C	Heterozygous	5	124647340	124647340
ZNF629	ENST00000262525	p.E343Q	c.1027G>C	Heterozygous	16	30783301	30783301
ZNF668	ENST00000394983	p.R556P	c.1667G>C	Heterozygous	16	31061261	31061261
ZNF668	ENST00000539836	p.R579P	c.1736G>C	Heterozygous	16	31061261	31061261
ZNF710	ENST00000268154	p.D272Y	c.814G>T	Heterozygous	15	90067951	90067951
ZNF729	ENST00000357491	p.W723C	c.2169G>C	Heterozygous	19	22315586	22315586
ZNF76	ENST00000373953	p.Y302C	c.905A>G	Heterozygous	6	35291711	35291711
ZNF8	ENST00000196548	p.E125K	c.373G>A	Heterozygous	19	58294181	58294181
ZRANB2	ENST00000254821	p.?	c.218+7T>C	Heterozygous	1	71078450	71078450
ZRANB2	ENST00000370920	p.?	c.218+7T>C	Heterozygous	1	71078450	71078450
ZSCAN30	ENST00000333206	p.A9A	c.27C>A	Heterozygous	18	35264326	35264326
ZXDA	ENST00000358697	p.D455Y	c.1363G>T	Heterozygous	X	57909058	57909058

## Sheet: Jiyoye mutations
Gene symbol	Transcript	AA Mutation	CDS Mutation	Zygosity	Chromosome	Start	End
A2M	ENST00000318602	p.M798K	c.2393T>A	Heterozygous	12	9091277	9091277
ABCG2	ENST00000237612	p.?	c.263+1G>C	Heterozygous	4	88132575	88132575
ABCG2	ENST00000237612	p.?	c.263+1G>C	Heterozygous	4	88132575	88132575
ACBD6	ENST00000367595	p.?	c.694+10T>G	Heterozygous	1	180314682	180314682
ACBD7	ENST00000356189	p.?	c.13-9T>C	Heterozygous	10	15079049	15079049
ACBD7	ENST00000356189	p.?	c.13-10C>T	Heterozygous	10	15079050	15079050
ACCN4	ENST00000358078	p.R461W	c.1381C>T	Heterozygous	2	219532459	219532459
ADAMTSL2	ENST00000393061	p.V980V	c.2940G>A	Heterozygous	9	133573863	133573863
ADCYAP1R1	ENST00000304166	p.?	c.824-5C>T	Heterozygous	7	31086938	31086938
ADIPOQ	ENST00000320741	p.R131H	c.392G>A	Heterozygous	3	186854361	186854361
AGAP2	ENST00000547588	p.A316V	c.947C>T	Heterozygous	12	57737300	57737300
AGBL5	ENST00000360131	p.R281C	c.841C>T	Heterozygous	2	27055186	27055186
AGBL5	ENST00000323064	p.R281C	c.841C>T	Heterozygous	2	27055186	27055186
AGXT2L1	ENST00000296486	p.E445D	c.1335A>C	Heterozygous	4	108743825	108743825
AHDC1	ENST00000247087	p.P1023P	c.3069G>A	Heterozygous	1	27549047	27549047
AHNAK2	ENST00000333244	p.Q3444E	c.10330C>G	Heterozygous	14	104945121	104945121
AHNAK2	ENST00000333244	p.D2351D	c.7053C>T	Heterozygous	14	104948398	104948398
AK7	ENST00000267584	p.T69S	c.205A>T	Heterozygous	14	96398174	96398174
AKAP10	ENST00000225737	p.S212L	c.635C>T	Heterozygous	17	19958256	19958256
ALS2CL	ENST00000318962	p.?	c.2187-7C>T	Heterozygous	3	46675693	46675693
ANKRD30B	ENST00000358984	p.E1366G	c.4097A>G	Heterozygous	18	14852398	14852398
ANKRD31	ENST00000274361	p.S180L	c.539C>T	Heterozygous	5	75196109	75196109
ANKRD31	ENST00000274361_v65	p.S180L	c.539C>T	Heterozygous	5	75196109	75196109
ANO8	ENST00000159087	p.R1007Q	c.3020G>A	Heterozygous	19	17325028	17325028
APEH	ENST00000296456	p.I616I	c.1848C>T	Heterozygous	3	49682701	49682701
AQP5	ENST00000293599	p.H203fs*32	c.606_607insT	Heterozygous	12	49964169	49964170
ARHGAP28	ENST00000314319	p.?	c.1059+5G>A	Heterozygous	18	6887244	6887244
ARHGAP28	ENST00000400091	p.?	c.1536+5G>A	Heterozygous	18	6887244	6887244
ARMC5	ENST00000408912	p.I567F	c.1699A>T	Heterozygous	16	31464437	31464437
ARMC5	ENST00000457010	p.I472F	c.1414A>T	Heterozygous	16	31464437	31464437
ATL2	ENST00000419554	p.D122N	c.364G>A	Heterozygous	2	38319019	38319019
ATL2	ENST00000378954	p.D122N	c.364G>A	Heterozygous	2	38319019	38319019
ATP13A3	ENST00000256031	p.L1123L	c.3369G>A	Heterozygous	3	194419912	194419912
ATR	NM_001184	p.I1453M	c.4359A>G	Heterozygous	3	142519692	142519692
ATRNL1	ENST00000355044	p.S1140S	c.3420G>A	Heterozygous	10	115467176	115467176
B3GNT4	ENST00000324189	p.G142G	c.426C>T	Heterozygous	12	122206677	122206677
BAX	ENST00000293288	p.F214L	c.640T>C	Heterozygous	19	48961080	48961080
BBX	ENST00000415149	p.N563K	c.1689C>A	Heterozygous	3	107773410	107773410
BBX	ENST00000325805	p.N563K	c.1689C>A	Heterozygous	3	107773410	107773410
BCL6B	ENST00000293805	p.S244_E245insSS	c.731_732insCAGCAG	Heterozygous	17	7024730	7024731
BCL6B	ENST00000293805	p.S244_E245insSS	c.731_732insCAGCAG	Heterozygous	17	7024730	7024731
BCL7B	ENST00000223368	p.E32E	c.96G>A	Heterozygous	7	73552239	73552239
BHLHE41	ENST00000242728	p.I20T	c.59T>C	Heterozygous	12	26124721	26124721
BMP4	ENST00000559087	p.D56N	c.166G>A	Heterozygous	14	53952057	53952057
C10orf61	ENST00000265993	p.N261S	c.782A>G	Heterozygous	10	95687114	95687114
C11orf48	ENST00000354588	p.G180R	c.538G>A	Heterozygous	11	62667523	62667523
C15orf2	ENST00000329468	p.R107M	c.320G>T	Heterozygous	15	24676187	24676187
C15orf55	ENST00000333756	p.S632N	c.1895G>A	Heterozygous	15	34355987	34355987
C16orf59	ENST00000361837	p.N218K	c.654C>G	Heterozygous	16	2461795	2461795
C19orf57	ENST00000346736	p.Q156H	c.468G>T	Heterozygous	19	13890388	13890388
C1orf27	ENST00000287859	p.K117T	c.350A>C	Heterozygous	1	186388461	186388461
C1orf27	ENST00000287859	p.K117T	c.350A>C	Heterozygous	1	186388461	186388461
C20orf186	ENST00000375483	p.P204P	c.612C>T	Heterozygous	20	33084943	33084943
C22orf34	ENST00000444628	p.P157S	c.469C>T	Heterozygous	22	49624344	49624344
C2orf89	ENST00000409520	p.T248T	c.744G>A	Heterozygous	2	84841933	84841933
C7orf43	ENST00000316937	p.I251I	c.753C>A	Heterozygous	7	100157186	100157186
C8orf41	ENST00000360742	p.R43_R44>K	c.127_131CGACG>AA	Heterozygous	8	33512483	33512487
C9orf114	ENST00000361256	p.D251fs*35	c.751delG	Heterozygous	9	128824831	128824831
C9orf144	ENST00000291050	p.I331T	c.992T>C	Heterozygous	9	34834500	34834500
C9orf84	ENST00000394779	p.?	c.399+2T>C	Heterozygous	9	111758082	111758082
C9orf84	ENST00000374283	p.?	c.708+2T>C	Heterozygous	9	111758082	111758082
C9orf84	ENST00000374287	p.?	c.516+2T>C	Heterozygous	9	111758082	111758082
CACNA1E	ENST00000367570	p.L2152M	c.6454C>A	Heterozygous	1	181798475	181798475
CACNA1E	ENST00000357570	p.L2146M	c.6436C>A	Heterozygous	1	181798475	181798475
CACNA1E	ENST00000367567	p.L1759M	c.5275C>A	Heterozygous	1	181798475	181798475
CACNA1E	ENST00000367573	p.L2195M	c.6583C>A	Heterozygous	1	181798475	181798475
CAPN13	ENST00000295055	p.W593G	c.1777T>G	Heterozygous	2	30734470	30734470
CBLB	ENST00000264122	p.K754E	c.2260A>G	Heterozygous	3	105681760	105681760
CBLB	ENST00000394027	p.K776E	c.2326A>G	Heterozygous	3	105681760	105681760
CCBL1	ENST00000302586	p.R174C	c.520C>T	Heterozygous	9	128837732	128837732
CCBL1	ENST00000436267	p.R268C	c.802C>T	Heterozygous	9	128837732	128837732
CCDC42B	ENST00000335621	p.K233R	c.698A>G	Heterozygous	12	113155267	113155267
CCT6B	ENST00000314144	p.V290V	c.870C>T	Heterozygous	17	34942499	34942499
CCT6B	ENST00000314144	p.R396C	c.1186C>T	Heterozygous	17	34939210	34939210
CDH12	ENST00000382254	p.D780D	c.2340C>T	Heterozygous	5	21751782	21751782
CDH17	ENST00000027335	p.T784T	c.2352T>G	Heterozygous	8	94130672	94130672
CDHR2	ENST00000261944	p.?	c.3275+3G>T	Heterozygous	5	176590149	176590149
CDON	ENST00000263577	p.?	c.77-8C>T	Heterozygous	11	126021528	126021528
CEP350	ENST00000367607	p.K1609T	c.4826A>C	Heterozygous	1	180053003	180053003
CEP350	ENST00000367607	p.K1609T	c.4826A>C	Heterozygous	1	180053003	180053003
CES5A	ENST00000319165	p.H344H	c.1032C>T	Heterozygous	16	55859571	55859571
CES5A	ENST00000521992	p.H373H	c.1119C>T	Heterozygous	16	55859571	55859571
CGB1	ENST00000301407	p.V97M	c.289G>A	Heterozygous	19	49035789	49035789
CHDH	ENST00000315251	p.H326Y	c.976C>T	Heterozygous	3	53821656	53821656
CHRD	ENST00000204604	p.P702L	c.2105C>T	Heterozygous	3	184386664	184386664
CHRD	ENST00000342610	p.P415L	c.1244C>T	Heterozygous	3	184386664	184386664
CHRNA9	ENST00000310169	p.T371T	c.1113G>C	Heterozygous	4	40354193	40354193
CLEC6A	ENST00000382073	p.?	c.485+8C>T	Heterozygous	12	8476248	8476248
CLGN	ENST00000325617	p.L536_E537insL	c.1606_1607insTCT	Heterozygous	4	140392263	140392264
CLIP2	ENST00000361545	p.G13R	c.37G>C	Heterozygous	7	74317583	74317583
CLIP2	ENST00000223398	p.G13R	c.37G>C	Heterozygous	7	74317583	74317583
CLPP	ENST00000245816	p.S181S	c.543A>G	Heterozygous	19	6364627	6364627
CNGB1	ENST00000251102	p.S50S	c.150C>T	Heterozygous	16	57967137	57967137
CNKSR1	ENST00000361530	p.I173I	c.519C>T	Heterozygous	1	26182402	26182402
CNTF	ENST00000361987	p.P135S	c.403C>T	Heterozygous	11	58624322	58624322
CNTNAP3B	ENST00000377564	p.A594T	c.1780G>A	Heterozygous	9	41960869	41960869
CNTNAP5	ENST00000431078	p.T821T	c.2463C>T	Heterozygous	2	124764080	124764080
COL6A3	ENST00000295550	p.Q304Q	c.912G>A	Heterozygous	2	237387982	237387982
COL6A3	ENST00000392004	p.Q98Q	c.294G>A	Heterozygous	2	237387982	237387982
COQ4	ENST00000300452	p.S216S	c.648G>A	Heterozygous	9	128333495	128333495
CPXM1	ENST00000380605	p.H569H	c.1707C>T	Heterozygous	20	2795612	2795612
CSMD3	ENST00000297405	p.H350D	c.1048C>G	Heterozygous	8	112976131	112976131
CSMD3	ENST00000297405	p.P627S	c.1879C>T	Heterozygous	8	112800255	112800255
CSMD3	ENST00000343508	p.H310D	c.928C>G	Heterozygous	8	112976131	112976131
CSMD3	ENST00000343508	p.P587S	c.1759C>T	Heterozygous	8	112800255	112800255
CSPG4	ENST00000308508	p.R246W	c.736C>T	Heterozygous	15	75690329	75690329
CSPG5	ENST00000264723	p.N400N	c.1200C>T	Heterozygous	3	47572868	47572868
CSPG5	ENST00000383738	p.N400N	c.1200C>T	Heterozygous	3	47572868	47572868
CTXN3	ENST00000395322	p.S24T	c.70T>A	Heterozygous	5	127657591	127657591
CXCR4	ENST00000409817	p.F297_H298insF	c.891_892insTTC	Heterozygous	2	136115048	136115049
CXCR4	ENST00000241393	p.F293_H294insF	c.879_880insTTC	Heterozygous	2	136115048	136115049
CYB5RL	ENST00000419823	p.R108Q	c.323G>A	Heterozygous	1	54190772	54190772
CYP11B2	ENST00000323110	p.T498T	c.1494T>C	Heterozygous	8	142911998	142911998
CYP4F12	ENST00000324632	p.P518P	c.1554C>T	Heterozygous	19	15697064	15697064
CYP4F3	ENST00000585846	p.P97P	c.291C>T	Heterozygous	19	15643999	15643999
CYP4V2	ENST00000378802	p.?	c.1091-5A>G	Heterozygous	4	186208860	186208860
CYorf15B	ENST00000382832	p.E5A	c.14A>C	Homozygous	Y	19597646	19597646
DCAF12	ENST00000361264	p.E83fs*7	c.248_249delAG	Heterozygous	9	34125107	34125108
DCAF12	ENST00000396990	p.E65fs*7	c.194_195delAG	Heterozygous	9	34125107	34125108
DDX28	ENST00000332395	p.M435I	c.1305G>T	Heterozygous	16	68021898	68021898
DDX3X	ENST00000399959	p.F487L	c.1461C>G	Homozygous	X	41346374	41346374
DDX51	ENST00000397333	p.?	c.1775+1G>C	Heterozygous	12	132140097	132140097
DENND1A	ENST00000373624	p.R953T	c.2858G>C	Heterozygous	9	123381604	123381604
DENND1A	ENST00000394219	p.R964T	c.2891G>C	Heterozygous	9	123381604	123381604
DES	ENST00000373960	p.G62G	c.186G>A	Heterozygous	2	219418648	219418648
DHRS13	ENST00000378895	p.F109fs*1	c.326_329delTTCT	Heterozygous	17	28901534	28901537
DKK2	ENST00000285311	p.R150Q	c.449G>A	Heterozygous	4	106924625	106924625
DLEC1	ENST00000308059	p.?	c.3514+6C>A	Heterozygous	3	38111753	38111753
DLEC1	ENST00000346219	p.?	c.3514+6C>A	Heterozygous	3	38111753	38111753
DLGAP4	ENST00000373913	p.G745D	c.2234G>A	Heterozygous	20	36500342	36500342
DLGAP4	ENST00000340491	p.G209D	c.626G>A	Heterozygous	20	36500342	36500342
DNAH1	ENST00000273600	p.G3347G	c.10041C>T	Heterozygous	3	52391286	52391286
DNAH1	ENST00000420323	p.G3283G	c.9849C>T	Heterozygous	3	52391286	52391286
DNAH3	ENST00000261383	p.L1134L	c.3402G>A	Heterozygous	16	21067399	21067399
DNAH3	ENST00000261383	p.L1134L	c.3402G>A	Heterozygous	16	21067399	21067399
DNAJC28	ENST00000314399	p.A162A	c.486T>A	Heterozygous	21	33488908	33488908
DOCK3	ENST00000266037	p.L1684V	c.5050C>G	Heterozygous	3	51361902	51361902
DOCK3	ENST00000266037	p.L1684V	c.5050C>G	Heterozygous	3	51361902	51361902
DOCK5	ENST00000276440	p.L857R	c.2570T>G	Heterozygous	8	25342460	25342460
DPM1	ENST00000371588	p.?	c.296-7T>C	Heterozygous	20	50945930	50945930
DPM1	ENST00000371584	p.?	c.294-7T>C	Heterozygous	20	50945930	50945930
DPP7	ENST00000371579	p.G79S	c.235G>A	Heterozygous	9	137114329	137114329
DSCAM	ENST00000400454	p.R454H	c.1361G>A	Heterozygous	21	40339265	40339265
DYNC2H1	ENST00000398093	p.A1313A	c.3939A>G	Heterozygous	11	103312003	103312003
ECE2	ENST00000359140	p.I434_S435insI	c.1299_1300insATC	Heterozygous	3	184289448	184289449
ECE2	ENST00000357474	p.I509_S510insI	c.1524_1525insATC	Heterozygous	3	184289448	184289449
ECE2	ENST00000402825	p.I581_S582insI	c.1740_1741insATC	Heterozygous	3	184289448	184289449
EEF1G	ENST00000329251	p.G119G	c.357C>T	Heterozygous	11	62571561	62571561
EEF1G	ENST00000378019	p.G169G	c.507C>T	Heterozygous	11	62571561	62571561
EGR1	ENST00000239938	p.L49L	c.147C>A	Heterozygous	5	138465908	138465908
EHMT1	ENST00000298728	p.V1088I	c.3262G>A	Heterozygous	9	137816043	137816043
EHMT1	ENST00000460843	p.V1119I	c.3355G>A	Heterozygous	9	137816043	137816043
EIF4A2	ENST00000323963	p.G3G	c.9T>C	Heterozygous	3	186783619	186783619
EML4	ENST00000318522	p.?	c.668-4A>G	Heterozygous	2	42280846	42280846
ENC1	ENST00000302351	p.P460P	c.1380C>T	Heterozygous	5	74635106	74635106
ENSG00000093100	ENST00000441493	p.F653V	c.1957T>G	Heterozygous	22	17887370	17887370
ENSG00000093100	ENST00000429452	p.F653V	c.1957T>G	Heterozygous	22	17887370	17887370
ENSG00000188683	ENST00000434937	p.R50C	c.148C>T	Heterozygous	19	55761948	55761948
ENSG00000214325	ENST00000398113	p.R146S	c.438A>C	Heterozygous	16	75694481	75694481
EP300	ENST00000263253	p.K1570fs*28	c.4708delA	Heterozygous	22	41173713	41173713
EPHB4	ENST00000358173	p.R394Q	c.1181G>A	Heterozygous	7	100819673	100819673
EPRS	ENST00000366923	p.P1446P	c.4338A>C	Heterozygous	1	219969108	219969108
ERBB3	ENST00000267101	p.R833K	c.2498G>A	Heterozygous	12	56097822	56097822
ERBB3	ENST00000267101	p.R833K	c.2498G>A	Heterozygous	12	56097822	56097822
ERMAP	ENST00000372514	p.R125Q	c.374G>A	Heterozygous	1	42831056	42831056
ESRP1	ENST00000433389	p.?	c.932-4C>A	Heterozygous	8	94667945	94667945
ETV6	ENST00000396373	p.S256F	c.767C>T	Heterozygous	12	11869727	11869727
EXD3	ENST00000340951	p.C835Y	c.2504G>A	Heterozygous	9	137307077	137307077
EXTL3	ENST00000220562	p.A220S	c.658G>T	Heterozygous	8	28716717	28716717
EYA1	ENST00000388740	p.?	c.25+6G>T	Heterozygous	8	71356456	71356456
FAH	ENST00000261755	p.I32R	c.95T>G	Heterozygous	15	80158073	80158073
FAM104B	ENST00000332132	p.P79S	c.235C>T	Heterozygous	X	55146200	55146200
FAM104B	ENST00000425133	p.P79S	c.235C>T	Heterozygous	X	55146200	55146200
FAM124A	ENST00000280057	p.R231L	c.692G>T	Heterozygous	13	51251951	51251951
FAM134C	ENST00000309428	p.P340T	c.1018C>A	Heterozygous	17	42582196	42582196
FAM166A	ENST00000344774	p.Q200Q	c.600G>A	Heterozygous	9	137245141	137245141
FAM166A	ENST00000388932	p.Q200Q	c.600G>A	Heterozygous	9	137245141	137245141
FAM184B	ENST00000265018	p.Y957Y	c.2871T>C	Heterozygous	4	17635027	17635027
FAM205A	ENST00000378788	p.H1040H	c.3120T>C	Heterozygous	9	34724120	34724120
FAM205A	ENST00000378788	p.H1040H	c.3120T>C	Heterozygous	9	34724120	34724120
FAM47B	ENST00000329357	p.L438M	c.1312C>A	Homozygous	X	34944143	34944143
FAM83D	ENST00000217429	p.M235V	c.703A>G	Heterozygous	20	38942088	38942088
FAM86C1	ENST00000346333	p.R64H	c.191G>A	Heterozygous	11	71796048	71796048
FAM86C1	ENST00000359244	p.R98H	c.293G>A	Heterozygous	11	71796048	71796048
FAM86C1	ENST00000426628	p.R91H	c.272G>A	Heterozygous	11	71796048	71796048
FANCE	ENST00000229769	p.L344L	c.1032C>T	Heterozygous	6	35458359	35458359
FAS	NM_000043.3	p.Q273R	c.818A>G	Heterozygous	10	89014260	89014260
FAT3	ENST00000298047	p.P1083P	c.3249G>A	Heterozygous	11	92890867	92890867
FAT3	ENST00000298047_v61	p.D2856fs*8	c.8561_8562insCT	Heterozygous	11	92801574	92801575
FAT3	ENST00000298047_v61	p.P4508P	c.13524G>A	Heterozygous	11	92890867	92890867
FAT3	ENST00000409404	p.D2856fs*8	c.8561_8562insCT	Heterozygous	11	92801574	92801575
FAT3	ENST00000409404	p.P4476P	c.13428G>A	Heterozygous	11	92890867	92890867
FBXO11	ENST00000402508	p.?	c.1832-2A>G	Heterozygous	2	47813379	47813379
FBXO30	ENST00000237281	p.E360E	c.1080A>G	Heterozygous	6	145805326	145805326
FBXW8	ENST00000309909	p.I117M	c.351C>G	Heterozygous	12	116928055	116928055
FKBP14	ENST00000222803	p.T11P	c.31A>C	Heterozygous	7	30026478	30026478
FLRT1	ENST00000246841	p.N95N	c.285C>T	Heterozygous	11	64116552	64116552
FLRT3	ENST00000378053	p.L124V	c.370C>G	Heterozygous	20	14327137	14327137
FOXL1	ENST00000320241	p.D315D	c.945C>T	Heterozygous	16	86579668	86579668
FREM3	ENST00000329798	p.?	c.5276-5T>C	Heterozygous	4	143627765	143627765
FUSIP1	ENST00000492112	p.R62R	c.186T>C	Heterozygous	1	23975062	23975062
GAL3ST2	ENST00000192314	p.F151delF	c.450_452delCTT	Heterozygous	2	241803419	241803421
GBP5	ENST00000370459	p.Q534P	c.1601A>C	Heterozygous	1	89262266	89262266
GC	ENST00000273951	p.E146K	c.436G>A	Heterozygous	4	71765469	71765469
GC	ENST00000273951	p.E146G	c.437A>G	Heterozygous	4	71765468	71765468
GC	ENST00000504199	p.E165K	c.493G>A	Heterozygous	4	71765469	71765469
GC	ENST00000504199	p.E165G	c.494A>G	Heterozygous	4	71765468	71765468
GLT1D1	ENST00000281703	p.A141A	c.423C>T	Heterozygous	12	128947341	128947341
GLT1D1	ENST00000442111	p.A221A	c.663C>T	Heterozygous	12	128947341	128947341
GLYATL1	ENST00000300079	p.?	c.585-1G>T	Heterozygous	11	58955609	58955609
GLYATL1	ENST00000317391	p.?	c.492-1G>T	Heterozygous	11	58955609	58955609
GNA13	ENST00000439174	p.Y176N	c.526T>A	Heterozygous	17	65018288	65018288
GNA13	ENST00000439174	p.?	c.561+3A>T	Heterozygous	17	65018250	65018250
GNA15	ENST00000262958	p.R335fs*>36	c.999_1011del13	Heterozygous	19	3162893	3162905
GPANK1	ENST00000375893	p.G266R	c.796G>A	Heterozygous	6	31662541	31662541
GPATCH4	ENST00000334588	p.R115fs*10	c.343_344insA	Heterozygous	1	156597886	156597887
GPHN	ENST00000478722	p.V478M	c.1432G>A	Heterozygous	14	67111879	67111879
GPRC5A	ENST00000014914	p.G77S	c.229G>A	Heterozygous	12	12908478	12908478
GRIA1	ENST00000285900	p.L481L	c.1441C>T	Heterozygous	5	153699062	153699062
GRIA1	ENST00000544403	p.L481L	c.1441C>T	Heterozygous	5	153699062	153699062
GRIK2	ENST00000318991	p.D687Y	c.2059G>T	Heterozygous	6	101928606	101928606
GRIK2	ENST00000369138	p.D687Y	c.2059G>T	Heterozygous	6	101928606	101928606
GRIK2	ENST00000421544	p.D687Y	c.2059G>T	Heterozygous	6	101928606	101928606
GRIK4	ENST00000527524	p.E364V	c.1091A>T	Heterozygous	11	120875170	120875170
GSC2	ENST00000086933	p.P115L	c.344C>T	Heterozygous	22	19149832	19149832
GSTCD	ENST00000515279	p.L62L	c.186A>G	Heterozygous	4	105717799	105717799
GZMK	ENST00000231009	p.D196V	c.587A>T	Heterozygous	5	55031587	55031587
H1F0	ENST00000340857	p.S171P	c.511T>C	Heterozygous	22	37806055	37806055
HIST1H1C	ENST00000343677	p.K81N	c.243A>T	Heterozygous	6	26056186	26056186
HIST1H2AG	ENST00000359193	p.K96K	c.288G>A	Heterozygous	6	27133359	27133359
HIST1H3J	ENST00000359303	p.R84H	c.251G>A	Heterozygous	6	27890542	27890542
HK2	ENST00000290573	p.D726E	c.2178T>G	Heterozygous	2	74886632	74886632
HKDC1	ENST00000354624	p.T140T	c.420C>G	Heterozygous	10	69233058	69233058
HLA-DRB1	ENST00000360004	p.A87D	c.260C>A	Heterozygous	6	32584219	32584219
HTR2A	ENST00000378688	p.G463R	c.1387G>A	Heterozygous	13	46834866	46834866
HYDIN	ENST00000321489	p.N464I	c.1391A>T	Heterozygous	16	71093872	71093872
HYDIN	ENST00000288168	p.N481I	c.1442A>T	Heterozygous	16	71093872	71093872
HYDIN	ENST00000316490_v65	p.K1878M	c.5633A>T	Heterozygous	16	70964880	70964880
HYDIN	ENST00000316490_v65	p.E1368D	c.4104A>T	Heterozygous	16	70988011	70988011
HYDIN	ENST00000316490_v65	p.L1158P	c.3473T>C	Heterozygous	16	71018300	71018300
HYDIN	ENST00000316490_v65	p.?	c.3645-5G>C	Heterozygous	16	70992215	70992215
HYDIN	ENST00000316490_v65	p.G2833V	c.8498G>T	Heterozygous	16	70907387	70907387
HYDIN	ENST00000316490_v65	p.R3724W	c.11170C>T	Heterozygous	16	70868707	70868707
HYDIN	ENST00000316490_v65	p.N464I	c.1391A>T	Heterozygous	16	71093872	71093872
HYDIN	ENST00000393550	p.N464I	c.1391A>T	Heterozygous	16	71093872	71093872
HYDIN	ENST00000538248	p.N491I	c.1472A>T	Heterozygous	16	71093872	71093872
IFNA1	ENST00000276927	p.K188E	c.562A>G	Heterozygous	9	21441069	21441069
IFNA17	ENST00000413767	p.E65K	c.193G>A	Heterozygous	9	21227981	21227981
IGFBP4	ENST00000269593	p.N207S	c.620A>G	Heterozygous	17	40454040	40454040
IGFN1	ENST00000335211	p.G2669G	c.8007G>T	Heterozygous	1	201212900	201212900
IGSF3	ENST00000369486	p.P297P	c.891G>A	Heterozygous	1	116608273	116608273
IGSF3	ENST00000369483	p.P297P	c.891G>A	Heterozygous	1	116608273	116608273
INPP5E	ENST00000371712	p.S386_E387insGGRGWR	c.1158_1159ins18	Heterozygous	9	136433155	136433156
INPP5J	NM_014422.1	p.R518H	c.1553G>A	Heterozygous	22	31134052	31134052
INPP5J	ENST00000331075	p.R885H	c.2654G>A	Heterozygous	22	31134052	31134052
INTS9	ENST00000521022	p.N224K	c.672C>A	Heterozygous	8	28812399	28812399
IRX3	ENST00000329734	p.A491T	c.1471G>A	Heterozygous	16	54283721	54283721
IRX6	ENST00000290552	p.P62L	c.185C>T	Heterozygous	16	55326475	55326475
ITGA11	ENST00000315757	p.G401E	c.1202G>A	Heterozygous	15	68339574	68339574
ITPR1	ENST00000456211	p.L360L	c.1080G>A	Heterozygous	3	4658252	4658252
ITPR1	ENST00000302640	p.L360L	c.1080G>A	Heterozygous	3	4658252	4658252
ITPR1	ENST00000357086	p.L375L	c.1125G>A	Heterozygous	3	4658252	4658252
JDP2	ENST00000419727	p.P61L	c.182C>T	Heterozygous	14	75438102	75438102
JDP2	ENST00000267569	p.P72L	c.215C>T	Heterozygous	14	75438102	75438102
JPH3	ENST00000284262	p.L470L	c.1410G>A	Heterozygous	16	87689770	87689770
JUNB	ENST00000302754	p.A17V	c.50C>T	Heterozygous	19	12791821	12791821
KANK4	ENST00000371153	p.V199I	c.595G>A	Heterozygous	1	62274509	62274509
KCNE4	ENST00000281830	p.V109M	c.325G>A	Heterozygous	2	223053155	223053155
KIAA0564	ENST00000379310	p.L85fs*57	c.253_254delCT	Heterozygous	13	41912156	41912157
KIAA0748	ENST00000449076	p.L98S	c.293T>C	Heterozygous	12	54967200	54967200
KIAA1109	ENST00000264501	p.D2248D	c.6744C>T	Heterozygous	4	122258825	122258825
KIAA1109	ENST00000455637	p.D2248D	c.6744C>T	Heterozygous	4	122258825	122258825
KIAA1377	ENST00000263468	p.?	c.129-5A>G	Heterozygous	11	101922636	101922636
KIAA1875	ENST00000323662	p.V777V	c.2331G>C	Heterozygous	8	144111127	144111127
KIF26A	ENST00000423312	p.K888E	c.2662A>G	Heterozygous	14	104175450	104175450
KIF7	ENST00000300053	p.Q292E	c.874C>G	Heterozygous	15	89633865	89633865
KIF7	ENST00000394412	p.Q805E	c.2413C>G	Heterozygous	15	89633865	89633865
KLK5	ENST00000336334	p.R115K	c.344G>A	Heterozygous	19	50949107	50949107
KRTAP4-11	ENST00000391413	p.C74Y	c.221G>A	Heterozygous	17	41118095	41118095
KRTAP4-6	ENST00000345847	p.P67_C70delPSCC	c.200_211del12	Heterozygous	17	41140277	41140288
LAD1	ENST00000391967	p.R32W	c.94C>T	Heterozygous	1	201389248	201389248
LAMA5	ENST00000252999	p.A379T	c.1135G>A	Heterozygous	20	62346738	62346738
LAMA5	ENST00000370677	p.A379T	c.1135G>A	Heterozygous	20	62346738	62346738
LAMA5	ENST00000370692	p.A379T	c.1135G>A	Heterozygous	20	62346738	62346738
LAMC3	ENST00000361069	p.R240Q	c.719G>A	Heterozygous	9	131032085	131032085
LASS5	ENST00000317551	p.E302G	c.905A>G	Heterozygous	12	50134670	50134670
LCN2	ENST00000277480	p.T24A	c.70A>G	Heterozygous	9	128149595	128149595
LCN2	ENST00000373013	p.T24A	c.70A>G	Heterozygous	9	128149595	128149595
LEMD2	ENST00000293760	p.R456H	c.1367G>A	Heterozygous	6	33772773	33772773
LEMD3	ENST00000308330	p.E842Q	c.2524G>C	Heterozygous	12	65245891	65245891
LFNG	ENST00000222725	p.D100E	c.300C>G	Heterozygous	7	2520161	2520161
LIN7C	ENST00000278193	p.V177I	c.529G>A	Heterozygous	11	27498714	27498714
LIPC	ENST00000299022	p.D93D	c.279C>T	Heterozygous	15	58541790	58541790
LOC652153	ENST00000316490	p.L1110P	c.3329T>C	Heterozygous	16	71018300	71018300
LOC652153	ENST00000316490	p.?	c.3501-5G>C	Heterozygous	16	70992215	70992215
LOC652153	ENST00000316490	p.G2785V	c.8354G>T	Heterozygous	16	70907387	70907387
LOC652153	ENST00000316490	p.K1830M	c.5489A>T	Heterozygous	16	70964880	70964880
LOC652153	ENST00000316490	p.N464I	c.1391A>T	Heterozygous	16	71093872	71093872
LOC652153	ENST00000316490	p.E1320D	c.3960A>T	Heterozygous	16	70988011	70988011
LOC652153	ENST00000316490	p.R3676W	c.11026C>T	Heterozygous	16	70868707	70868707
LOC652737	ENST00000309900	p.G391V	c.1172G>T	Heterozygous	16	70907387	70907387
LRAT	ENST00000336356	p.A142A	c.426G>A	Heterozygous	4	154744752	154744752
LRP2	ENST00000263816	p.P828A	c.2482C>G	Heterozygous	2	169259056	169259056
LRRC14	ENST00000292524	p.R28R	c.84C>T	Heterozygous	8	144519809	144519809
LRRC16A	ENST00000399313	p.E1134G	c.3401A>G	Heterozygous	6	25600595	25600595
LRRC16A	ENST00000329474	p.E1134G	c.3401A>G	Heterozygous	6	25600595	25600595
LRRN1	ENST00000319331	p.T132T	c.396C>T	Heterozygous	3	3845037	3845037
LYN	ENST00000519728	p.N26S	c.77A>G	Heterozygous	8	55941936	55941936
LYSMD3	ENST00000315948	p.Q298*	c.892C>T	Heterozygous	5	90518848	90518848
MAMDC2	ENST00000377182	p.V338M	c.1012G>A	Heterozygous	9	70140162	70140162
MAN2B2	ENST00000285599	p.R903L	c.2708G>T	Heterozygous	4	6617386	6617386
MAP3K2	ENST00000409947	p.R22Q	c.65G>A	Heterozygous	2	127338990	127338990
MAP3K2	ENST00000409947	p.R22Q	c.65G>A	Heterozygous	2	127338990	127338990
MAP4	ENST00000264724	p.E366E	c.1098A>G	Heterozygous	3	47909144	47909144
MBD6	ENST00000355673	p.R30Q	c.89G>A	Heterozygous	12	57524392	57524392
MBOAT4	ENST00000320542	p.C32W	c.96T>G	Heterozygous	8	30132837	30132837
MBOAT4	ENST00000320542	p.C138W	c.414T>G	Heterozygous	8	30132837	30132837
MED24	ENST00000394128	p.?	c.1155-442_1410-177del2179	Heterozygous	17	40028123	40030301
MELK	ENST00000298048	p.L641L	c.1923A>G	Heterozygous	9	36677304	36677304
METAP1	ENST00000296411	p.P95P	c.285A>G	Heterozygous	4	99035405	99035405
MICA3	ENST00000207726	p.F653V	c.1957T>G	Heterozygous	22	17887370	17887370
MICAL3	ENST00000444520	p.F653V	c.1957T>G	Heterozygous	22	17887370	17887370
MICALL1	ENST00000215957	p.Q521H	c.1563G>C	Heterozygous	22	37927508	37927508
MIOS	ENST00000405785	p.T378T	c.1134G>A	Heterozygous	7	7573609	7573609
MIOS	ENST00000405785	p.?	c.1818+6C>G	Heterozygous	7	7585811	7585811
MLL5	ENST00000257745	p.P1014A	c.3040C>G	Heterozygous	7	105107497	105107497
MMP26	ENST00000380390	p.Y125C	c.374A>G	Heterozygous	11	4990651	4990651
MORN1	ENST00000378531	p.G348R	c.1042G>C	Heterozygous	1	2336845	2336845
MOV10L1	ENST00000262794	p.R424H	c.1271G>A	Heterozygous	22	50117168	50117168
MOV10L1	ENST00000540615	p.R404H	c.1211G>A	Heterozygous	22	50117168	50117168
MPDZ	NM_003829.1	p.E1913G	c.5738A>G	Heterozygous	9	13110643	13110643
MPDZ	ENST00000319217	p.E1941G	c.5822A>G	Heterozygous	9	13110643	13110643
MPDZ	ENST00000541718	p.E1912G	c.5735A>G	Heterozygous	9	13110643	13110643
MRVI1	ENST00000436272	p.V834A	c.2501T>C	Heterozygous	11	10576489	10576489
MRVI1	ENST00000547195	p.V770A	c.2309T>C	Heterozygous	11	10576489	10576489
MS4A10	ENST00000308287	p.L132F	c.394C>T	Heterozygous	11	60794005	60794005
MTMR12	ENST00000382142	p.P250L	c.749C>T	Heterozygous	5	32255733	32255733
MUC16	ENST00000397910	p.A3101T	c.9301G>A	Heterozygous	19	8971838	8971838
MUC16	ENST00000331986	p.P6782S	c.20344C>T	Heterozygous	19	8937510	8937510
MUC16	ENST00000397910	p.P11149S	c.33445C>T	Heterozygous	19	8937510	8937510
MUC16	ENST00000397910	p.A3101T	c.9301G>A	Heterozygous	19	8971838	8971838
MUC4	ENST00000463781	p.T3278A	c.9832A>G	Heterozygous	3	195781748	195781748
MUC4	ENST00000463781	p.H3309Q	c.9927C>G	Heterozygous	3	195781653	195781653
MYC	NM_002467.2	p.Y74Y	c.222C>T	Heterozygous	8	127738484	127738484
MYC	NM_002467.2	p.Q98H	c.294G>C	Heterozygous	8	127738556	127738556
MYC	NM_002467.2	p.Y12S	c.35A>C	Heterozygous	8	127738297	127738297
MYC	ENST00000377970	p.Y89Y	c.267C>T	Heterozygous	8	127738484	127738484
MYC	ENST00000377970	p.Q113H	c.339G>C	Heterozygous	8	127738556	127738556
MYC	ENST00000377970	p.Y27S	c.80A>C	Heterozygous	8	127738297	127738297
MYO9B	ENST00000319396	p.D491N	c.1471G>A	Heterozygous	19	17162401	17162401
MYO9B	ENST00000319396	p.D491N	c.1471G>A	Heterozygous	19	17162401	17162401
NAIF1	ENST00000373078	p.A317S	c.949G>T	Heterozygous	9	128063463	128063463
NAT10	ENST00000257829	p.R900C	c.2698C>T	Heterozygous	11	34141194	34141194
NCKAP5L	ENST00000335999	p.T210T	c.630C>T	Heterozygous	12	49797230	49797230
NDUFS3	ENST00000263774	p.?	c.381+6T>C	Heterozygous	11	47580990	47580990
NELL2	ENST00000429094	p.R135C	c.403C>T	Heterozygous	12	44779955	44779955
NELL2	ENST00000395487	p.R134C	c.400C>T	Heterozygous	12	44779955	44779955
NELL2	ENST00000437801	p.R185C	c.553C>T	Heterozygous	12	44779955	44779955
NKD2	ENST00000382730	p.L130fs*10	c.373_374insCCCCCAC	Heterozygous	5	1038472	1038473
NLRP14	ENST00000299481	p.S794P	c.2380T>C	Heterozygous	11	7057765	7057765
NLRP4	ENST00000301295	p.T199M	c.596C>T	Heterozygous	19	55857989	55857989
NLRP4	ENST00000587891	p.T124M	c.371C>T	Heterozygous	19	55857989	55857989
NOL8	ENST00000442668	p.S837N	c.2510G>A	Heterozygous	9	92310638	92310638
NOL8	ENST00000545558	p.S837N	c.2510G>A	Heterozygous	9	92310638	92310638
NP12	ENST00000357132	p.I120S	c.359T>G	Heterozygous	8	12566050	12566050
NPAS4	ENST00000311034	p.P700S	c.2098C>T	Heterozygous	11	66424988	66424988
NR1H3	ENST00000441012	p.K178R	c.533A>G	Heterozygous	11	47261274	47261274
NRAP	ENST00000359988	p.?	c.466-111_482del128	Heterozygous	10	113653023	113653150
NRG3	ENST00000372142	p.T20T	c.60G>T	Heterozygous	10	81878020	81878020
NUDT6	ENST00000339154	p.?	c.47-5C>T	Heterozygous	4	122893230	122893230
NUDT6	ENST00000304430	p.?	c.554-5C>T	Heterozygous	4	122893230	122893230
OBP2A	ENST00000371776	p.T163M	c.488C>T	Heterozygous	9	135548807	135548807
OBP2A	ENST00000340780	p.R185W	c.553C>T	Heterozygous	9	135548807	135548807
OBSL1	ENST00000404537	p.D1605N	c.4813G>A	Heterozygous	2	219554537	219554537
OCRL	ENST00000371113	p.R318R	c.954C>T	Homozygous	X	129562398	129562398
OR11G2	ENST00000357366	p.F139fs*21	c.413_414insA	Heterozygous	14	20197748	20197749
OR1S2	ENST00000302592	p.D204N	c.610G>A	Heterozygous	11	58203572	58203572
OR52A4	ENST00000380369	p.Y39C	c.116A>G	Heterozygous	11	5121463	5121463
OR52A4	ENST00000380369	p.P22P	c.66C>T	Heterozygous	11	5121513	5121513
OSBP2	ENST00000332585	p.T438I	c.1313C>T	Heterozygous	22	30888235	30888235
OSBP2	ENST00000382310	p.T438I	c.1313C>T	Heterozygous	22	30888235	30888235
OSBP2	ENST00000403222	p.T273I	c.818C>T	Heterozygous	22	30888235	30888235
OTOF	ENST00000402415	p.A35V	c.104C>T	Heterozygous	2	26477790	26477790
PALLD	ENST00000261509	p.T531A	c.1591A>G	Heterozygous	4	168709117	168709117
PALLD	ENST00000335742	p.T149A	c.445A>G	Heterozygous	4	168709117	168709117
PCDHB11	ENST00000354757	p.G537G	c.1611C>G	Heterozygous	5	141201385	141201385
PCDHB11	ENST00000354757	p.A526A	c.1578T>G	Heterozygous	5	141201352	141201352
PCK2	ENST00000216780	p.E389E	c.1167G>A	Heterozygous	14	24100146	24100146
PCK2	ENST00000396973	p.E389E	c.1167G>A	Heterozygous	14	24100146	24100146
PCLO	ENST00000333891	p.I2892F	c.8674A>T	Heterozygous	7	82952279	82952279
PCLO	ENST00000333891	p.I2892F	c.8674A>T	Heterozygous	7	82952279	82952279
PCLO	ENST00000423517	p.I2892F	c.8674A>T	Heterozygous	7	82952279	82952279
PCNT	ENST00000359568	p.E1131E	c.3393G>A	Heterozygous	21	46385912	46385912
PEX26	ENST00000399744	p.P154L	c.461C>T	Heterozygous	22	18083526	18083526
PGBD5	ENST00000321327	p.R7*	c.19C>T	Heterozygous	1	230377603	230377603
PHF7	ENST00000327906	p.R95R	c.285G>A	Heterozygous	3	52419931	52419931
PHGDH	ENST00000369409	p.A255A	c.765C>T	Heterozygous	1	119735416	119735416
PHGDH	ENST00000369407	p.A221A	c.663C>T	Heterozygous	1	119735416	119735416
PIEZO1	ENST00000301015	p.?	c.2664+6G>A	Heterozygous	16	88733272	88733272
PIK3AP1	ENST00000339364	p.T732I	c.2195C>T	Heterozygous	10	96604025	96604025
PIK3AP1	ENST00000371109	p.T331I	c.992C>T	Heterozygous	10	96604025	96604025
PIK3R1	ENST00000521381	p.L570L	c.1710T>G	Heterozygous	5	68295289	68295289
PIK3R1	ENST00000521381	p.N564K	c.1692C>G	Heterozygous	5	68295271	68295271
PIK3R1	ENST00000320694	p.L270L	c.810T>G	Heterozygous	5	68295289	68295289
PIK3R1	ENST00000320694	p.N264K	c.792C>G	Heterozygous	5	68295271	68295271
PIK3R1	ENST00000336483	p.N294K	c.882C>G	Heterozygous	5	68295271	68295271
PIK3R1	ENST00000336483	p.L300L	c.900T>G	Heterozygous	5	68295289	68295289
PITRM1	ENST00000380989	p.R633W	c.1897C>T	Heterozygous	10	3148266	3148266
PITRM1	ENST00000224949	p.R633W	c.1897C>T	Heterozygous	10	3148266	3148266
POFUT1	ENST00000375749	p.D107N	c.319G>A	Heterozygous	20	32215341	32215341
POFUT1	ENST00000375730	p.D107N	c.319G>A	Heterozygous	20	32215341	32215341
POLR3B	ENST00000228347	p.Q1034Q	c.3102A>G	Heterozygous	12	106504084	106504084
POM121	ENST00000257622	p.S458L	c.1373C>T	Heterozygous	7	72942161	72942161
POM121	ENST00000395270	p.S458L	c.1373C>T	Heterozygous	7	72942161	72942161
POM121	ENST00000434423	p.S723L	c.2168C>T	Heterozygous	7	72942161	72942161
POP5	ENST00000357500	p.M1I	c.3G>A	Heterozygous	12	120581360	120581360
POP5	ENST00000357500	p.R7K	c.20G>A	Heterozygous	12	120581343	120581343
POP5	ENST00000357500	p.Y57F	c.170A>T	Heterozygous	12	120579917	120579917
PRKCB	ENST00000303531	p.*674*	c.2021A>G	Heterozygous	16	24214815	24214815
PRKCB	ENST00000303531	p.*674*	c.2021A>G	Heterozygous	16	24214815	24214815
PRKD3	ENST00000379066	p.F496F	c.1488C>T	Heterozygous	2	37274584	37274584
PRKD3	ENST00000379066	p.F496F	c.1488C>T	Heterozygous	2	37274584	37274584
PRKG1	ENST00000373980	p.T298I	c.893C>T	Heterozygous	10	52062589	52062589
PRKG1	ENST00000373976	p.T156I	c.467C>T	Heterozygous	10	52062589	52062589
PRKG1	ENST00000401604	p.T283I	c.848C>T	Heterozygous	10	52062589	52062589
PRSS35	ENST00000369700	p.V387V	c.1161T>A	Heterozygous	6	83524602	83524602
PRUNE2	ENST00000376718	p.P2709P	c.8127G>A	Heterozygous	9	76703486	76703486
PSG9	ENST00000270077	p.?	c.65-9C>A	Heterozygous	19	43268158	43268158
PSMD7	ENST00000219313	p.Q44P	c.131A>C	Heterozygous	16	74300171	74300171
PTPRD	ENST00000381196	p.G124G	c.372C>T	Heterozygous	9	8528760	8528760
PTPRD	ENST00000346816	p.G124G	c.372C>T	Heterozygous	9	8528760	8528760
PTPRD	ENST00000355233	p.G124G	c.372C>T	Heterozygous	9	8528760	8528760
PTPRD	ENST00000381196	p.G124G	c.372C>T	Heterozygous	9	8528760	8528760
PTPRD	ENST00000397617	p.G124G	c.372C>T	Heterozygous	9	8528760	8528760
PTPRD	ENST00000537002	p.G124G	c.372C>T	Heterozygous	9	8528760	8528760
Q8NH47	ENST00000319748	p.M39fs*6	c.116delT	Heterozygous	11	57918115	57918115
Q8NH98	ENST00000317826	p.V297V	c.891G>A	Heterozygous	8	12684287	12684287
Q96NP5	ENST00000301439	p.E60fs*23	c.178delG	Heterozygous	19	51594144	51594144
Q9Y6V0-3	ENST00000333891	p.I2823F	c.8467A>T	Heterozygous	7	82952279	82952279
RABGGTA	ENST00000399409	p.N310N	c.930C>T	Heterozygous	14	24268590	24268590
RBMXL2	ENST00000306904	p.R335G	c.1003C>G	Heterozygous	11	7090123	7090123
RC3H1	ENST00000258349	p.V221V	c.663A>G	Heterozygous	1	173982832	173982832
RC3H2	ENST00000373670	p.S13C	c.38C>G	Heterozygous	9	122897472	122897472
RC3H2	ENST00000335387	p.S13C	c.38C>G	Heterozygous	9	122897472	122897472
RC3H2	ENST00000423239	p.S13C	c.38C>G	Heterozygous	9	122897472	122897472
RIMKLA	ENST00000372570	p.D224D	c.672C>T	Heterozygous	1	42414593	42414593
RNF144B	ENST00000259939	p.N16N	c.48T>C	Heterozygous	6	18399582	18399582
RNF146	ENST00000356799	p.V218G	c.653T>G	Heterozygous	6	127287269	127287269
RP1	ENST00000220676	p.D1014H	c.3040G>C	Heterozygous	8	54626922	54626922
RP11-632K20.1	ENST00000509311	p.?	c.1277-7C>T	Heterozygous	15	32446572	32446572
RP1L1	ENST00000382483	p.K1578_L1579insK	c.4729_4730insAGA	Heterozygous	8	10609368	10609369
RPTN	ENST00000316073	p.I69F	c.205A>T	Heterozygous	1	152156894	152156894
RTKN2	ENST00000373789	p.C98F	c.293G>T	Heterozygous	10	62246022	62246022
RTKN2	ENST00000395265	p.C98F	c.293G>T	Heterozygous	10	62246022	62246022
RTN4IP1	ENST00000369063	p.?	c.496-3T>C	Heterozygous	6	106619329	106619329
RTP2	ENST00000358241	p.A68P	c.202G>C	Heterozygous	3	187698974	187698974
RTP2	ENST00000358241	p.S67S	c.201T>G	Heterozygous	3	187698975	187698975
RTP2	ENST00000358241	p.H69Y	c.205C>T	Heterozygous	3	187698971	187698971
RYR2	ENST00000366574	p.R2931R	c.8793C>T	Heterozygous	1	237674809	237674809
RYR2	ENST00000360064	p.R2929R	c.8787C>T	Heterozygous	1	237674809	237674809
SACS	NM_014363.3	p.G969D	c.2906G>A	Heterozygous	13	23340529	23340529
SACS	ENST00000382298	p.G1116D	c.3347G>A	Heterozygous	13	23340529	23340529
SATL1	ENST00000509231	p.G37R	c.109G>C	Heterozygous	X	85108860	85108860
SCAMP3	ENST00000302631	p.W205*	c.615G>A	Heterozygous	1	155257560	155257560
SDK1	ENST00000404826	p.G1096R	c.3286G>A	Heterozygous	7	4079546	4079546
SDSL	ENST00000345635	p.T164N	c.491C>A	Heterozygous	12	113435376	113435376
SEC23A	ENST00000307712	p.F568V	c.1702T>G	Heterozygous	14	39048687	39048687
SEC23A	ENST00000536508	p.F442V	c.1324T>G	Heterozygous	14	39048687	39048687
SEMA5A	ENST00000382496	p.T495T	c.1485C>G	Heterozygous	5	9136618	9136618
SEMA6A	ENST00000343348	p.P961P	c.2883C>A	Heterozygous	5	116446823	116446823
SERPINB1	ENST00000380739	p.E218E	c.654A>G	Heterozygous	6	2835937	2835937
SERTAD2	ENST00000313349	p.L304L	c.912G>A	Heterozygous	2	64635960	64635960
SGCD	ENST00000337851	p.I54V	c.160A>G	Heterozygous	5	156344645	156344645
SGCD	ENST00000447401	p.I54V	c.160A>G	Heterozygous	5	156344645	156344645
SGOL2	ENST00000357799	p.N179delN	c.530_532delACA	Heterozygous	2	200569719	200569721
SHANK2	ENST00000294018	p.T16T	c.48G>A	Heterozygous	11	70661720	70661720
SHANK2	ENST00000357171	p.T16T	c.48G>A	Heterozygous	11	70661720	70661720
SIN3A	ENST00000394947	p.?	c.2851+1G>A	Heterozygous	15	75392241	75392241
SLC10A4	ENST00000273861	p.C328C	c.984C>T	Heterozygous	4	48488609	48488609
SLC1A4	ENST00000234256	p.I288I	c.864C>T	Heterozygous	2	65016503	65016503
SLC28A1	ENST00000286749	p.R469Q	c.1406G>A	Heterozygous	15	84935343	84935343
SLC28A1	ENST00000537624	p.R469Q	c.1406G>A	Heterozygous	15	84935343	84935343
SLC45A2	ENST00000296589	p.S90S	c.270G>A	Heterozygous	5	33984314	33984314
SLC45A2	ENST00000345083	p.S90S	c.270G>A	Heterozygous	5	33984314	33984314
SLC45A3	ENST00000367145	p.R85H	c.254G>A	Heterozygous	1	205663537	205663537
SLC5A8	ENST00000536262	p.Q39H	c.117G>C	Heterozygous	12	101209732	101209732
SLC6A6	ENST00000360861	p.Y460Y	c.1380C>T	Heterozygous	3	14478498	14478498
SLC9A1	ENST00000263980	p.M476V	c.1426A>G	Heterozygous	1	27105944	27105944
SLC9A1	ENST00000374086	p.M476V	c.1426A>G	Heterozygous	1	27105944	27105944
SLIT3	ENST00000519560	p.K120T	c.359A>C	Heterozygous	5	169193533	169193533
SLIT3	ENST00000404867	p.K120T	c.359A>C	Heterozygous	5	169193533	169193533
SMARCA4	ENST00000429416	p.D881G	c.2642A>G	Heterozygous	19	11021750	11021750
SMARCA4	ENST00000358026	p.D881G	c.2642A>G	Heterozygous	19	11021750	11021750
SMARCC1	ENST00000254480	p.Q88Q	c.264G>A	Heterozygous	3	47772868	47772868
SMG7	ENST00000347615	p.K216K	c.648G>A	Heterozygous	1	183528983	183528983
SMG7	ENST00000507469	p.K216K	c.648G>A	Heterozygous	1	183528983	183528983
SMYD5	NM_006062.1	p.S24C	c.71C>G	Heterozygous	2	73220734	73220734
SMYD5	ENST00000389501	p.S140C	c.419C>G	Heterozygous	2	73220734	73220734
SNRK	ENST00000454177	p.I47T	c.140T>C	Heterozygous	3	43303343	43303343
SNRK	ENST00000454177	p.I47T	c.140T>C	Heterozygous	3	43303343	43303343
SOX6	ENST00000527619	p.E450D	c.1350G>C	Heterozygous	11	16049726	16049726
SPDYE3	ENST00000332397	p.F469L	c.1407C>G	Heterozygous	7	100319625	100319625
SPDYE3	ENST00000332397	p.F469L	c.1407C>G	Heterozygous	7	100319625	100319625
SRSF10	ENST00000374452	p.R62R	c.186T>C	Heterozygous	1	23975062	23975062
SRSF10	ENST00000344989	p.R62R	c.186T>C	Heterozygous	1	23975062	23975062
SRSF4	ENST00000373795	p.R485Q	c.1454G>A	Heterozygous	1	29148441	29148441
SSH3	ENST00000308127	p.?	c.1208+4G>A	Heterozygous	11	67309547	67309547
STAT6	ENST00000300134	p.V68E	c.203T>A	Heterozygous	12	57107657	57107657
STK10	ENST00000176763	p.R712K	c.2135G>A	Heterozygous	5	172061216	172061216
SYN2	ENST00000341648	p.D10N	c.28G>A	Heterozygous	3	12004582	12004582
SYT8	ENST00000381968	p.R206S	c.616C>A	Heterozygous	11	1836482	1836482
TAF1B	ENST00000263663	p.T186T	c.558G>A	Heterozygous	2	9875869	9875869
TBC1D4	ENST00000377636	p.?	c.2594-3delT	Heterozygous	13	75306474	75306474
TBC1D8	ENST00000409318	p.F654F	c.1962C>T	Heterozygous	2	101029751	101029751
TBC1D8	ENST00000376840	p.F639F	c.1917C>T	Heterozygous	2	101029751	101029751
TBCK	ENST00000273980	p.?	c.658+9C>G	Heterozygous	4	106250409	106250409
TBXAS1	ENST00000263552	p.T451P	c.1351A>C	Homozygous	7	140015844	140015844
TBXAS1	ENST00000416849	p.T497P	c.1489A>C	Homozygous	7	140015844	140015844
TCF20	ENST00000359486	p.G78_Y79insG	c.231_232insGGT	Heterozygous	22	42215074	42215075
TCTN3	ENST00000343162	p.N110S	c.329A>G	Heterozygous	10	95687114	95687114
TCTN3	ENST00000265993	p.N261S	c.782A>G	Heterozygous	10	95687114	95687114
TCTN3	ENST00000371217	p.N279S	c.836A>G	Heterozygous	10	95687114	95687114
TDRD6	ENST00000316081	p.N1430I	c.4289A>T	Heterozygous	6	46692417	46692417
THAP11	ENST00000303596	p.K89*	c.265A>T	Heterozygous	16	67842819	67842819
TKTL2	ENST00000280605	p.R362C	c.1084C>T	Heterozygous	4	163472651	163472651
TMED6	ENST00000288025	p.R20T	c.59G>C	Heterozygous	16	69351695	69351695
TMEM133	ENST00000303130	p.V7I	c.19G>A	Heterozygous	11	100992327	100992327
TMEM26	ENST00000399298	p.A351P	c.1051G>C	Heterozygous	10	61410378	61410378
TNNT2	ENST00000367322	p.E163D	c.489G>C	Heterozygous	1	201363377	201363377
TNNT2	ENST00000360372	p.E158D	c.474G>C	Heterozygous	1	201363377	201363377
TNNT2	ENST00000458432	p.E175D	c.525G>C	Heterozygous	1	201363377	201363377
TP53	ENST00000269305	p.K132Q	c.394A>C	Homozygous	17	7675218	7675218
TP53	ENST00000269305	p.K132Q	c.394A>C	Homozygous	17	7675218	7675218
TP53	ENST00000413465	p.K132Q	c.394A>C	Homozygous	17	7675218	7675218
TP53	ENST00000420246	p.K132Q	c.394A>C	Homozygous	17	7675218	7675218
TP53	ENST00000455263	p.K132Q	c.394A>C	Homozygous	17	7675218	7675218
TP53	ENST00000545858	p.K39Q	c.115A>C	Homozygous	17	7675218	7675218
TRDN	ENST00000398178	p.K376K	c.1128G>A	Heterozygous	6	123388529	123388529
TRIM38	ENST00000540262	p.V422A	c.1265T>C	Heterozygous	6	25983554	25983554
TRIM38	ENST00000540262	p.S443A	c.1327T>G	Heterozygous	6	25983616	25983616
TRIM38	ENST00000540262	p.L396L	c.1188T>A	Heterozygous	6	25983477	25983477
TRPM3	ENST00000377106	p.Q48E	c.142C>G	Heterozygous	9	70846453	70846453
TRPM3	ENST00000377105	p.Q48E	c.142C>G	Heterozygous	9	70846453	70846453
TRPM3	ENST00000377110	p.Q201E	c.601C>G	Heterozygous	9	70846453	70846453
TRPM3	ENST00000423814	p.Q203E	c.607C>G	Heterozygous	9	70846453	70846453
TTC21A	ENST00000431162	p.A427V	c.1280C>T	Heterozygous	3	39125396	39125396
TTC5	ENST00000258821	p.V161V	c.483C>T	Heterozygous	14	20299362	20299362
TTN	ENST00000342175	p.R11372Q	c.34115G>A	Heterozygous	2	178590991	178590991
TTN	ENST00000342992	p.R17677Q	c.53030G>A	Heterozygous	2	178590991	178590991
TTN	ENST00000356127	p.R17675Q	c.53024G>A	Heterozygous	2	178590991	178590991
TTN	ENST00000359218	p.R11305Q	c.33914G>A	Heterozygous	2	178590991	178590991
UGP2	ENST00000337130	p.T370T	c.1110T>C	Heterozygous	2	63887440	63887440
USP14	ENST00000261601	p.?	c.404+2T>A	Heterozygous	18	180341	180341
USP14	ENST00000261601	p.V120G	c.359T>G	Heterozygous	18	180294	180294
USP33	ENST00000370793	p.L162L	c.484C>T	Heterozygous	1	77736119	77736119
USP34	ENST00000398571	p.G906G	c.2718T>C	Heterozygous	2	61339377	61339377
USP6	NM_004505.1	p.T693T	c.2079A>G	Heterozygous	17	5145491	5145491
USP6	ENST00000250066	p.T693T	c.2079A>G	Heterozygous	17	5145491	5145491
USP6	ENST00000304328	p.T376T	c.1128A>G	Heterozygous	17	5145491	5145491
USP9X	OTTHUMT00000056248.1	p.H1057P	c.3170A>C	Homozygous	X	41184040	41184040
USP9X	ENST00000324545	p.H1064P	c.3191A>C	Homozygous	X	41184040	41184040
USP9Y	ENST00000338981	p.H61H	c.183T>C	Homozygous	Y	12720675	12720675
UTP20	ENST00000261637	p.S135S	c.405G>T	Heterozygous	12	101286399	101286399
VN2R1P	ENST00000312652	p.L389R	c.1166T>G	Heterozygous	3	156033620	156033620
VPS4B	ENST00000238497	p.T256T	c.768G>A	Heterozygous	18	63400070	63400070
WDR55	ENST00000358337	p.?	c.661-6C>T	Heterozygous	5	140669073	140669073
WRN	ENST00000298139	p.?	c.1350+116_1431+114del1466	Heterozygous	8	31083895	31085360
WWP1	ENST00000517970	p.L624S	c.1871T>C	Heterozygous	8	86442651	86442651
YEATS2	ENST00000305135	p.G814_S815insG	c.2438_2439insAGG	Heterozygous	3	183775984	183775985
YEATS2	ENST00000421660	p.G814_S815insG	c.2438_2439insAGG	Heterozygous	3	183775984	183775985
YY1	ENST00000262238	p.N399K	c.1197C>A	Heterozygous	14	100277552	100277552
ZFHX3	ENST00000268489	p.S185S	c.555G>A	Heterozygous	16	72959591	72959591
ZFHX3	ENST00000268489	p.C3470W	c.10410C>G	Heterozygous	16	72787866	72787866
ZKSCAN5	ENST00000394170	p.T36T	c.108C>T	Heterozygous	7	99506152	99506152
ZMYM1	ENST00000373330	p.A57V	c.170C>T	Heterozygous	1	35097317	35097317
ZNF347	ENST00000334197	p.C599S	c.1795T>A	Heterozygous	19	53141033	53141033
ZNF354A	ENST00000335815	p.S353_Y354insS	c.1056_1057insTCC	Heterozygous	5	178712821	178712822
ZNF432	ENST00000221315	p.R645*	c.1933C>T	Heterozygous	19	52033746	52033746
ZNF525	ENST00000474037	p.S173L	c.518C>T	Heterozygous	19	53381097	53381097
ZNF701	ENST00000391785	p.E157D	c.471A>T	Heterozygous	19	52582530	52582530
ZNF701	ENST00000540331	p.E223D	c.669A>T	Heterozygous	19	52582530	52582530
ZNF830	ENST00000361952	p.K104N	c.312A>C	Heterozygous	17	34961878	34961878
ZNRF3	ENST00000406323	p.G353delG	c.1055_1057delGTG	Heterozygous	22	29049536	29049538
ZNRF3	ENST00000544604	p.G453delG	c.1355_1357delGTG	Heterozygous	22	29049536	29049538

## Sheet: Raji mutations
Detailed lists of background mutations in the KBM7, K562, Jiyoye and Raji cell lines
Gene Symbol	Transcript	AA Mutation	CDS Mutation	Zygosity	Chromosome	Start	End
ABCA13	ENST00000319379	p.D2578V	c.7733A>T	Heterozygous	7	48279092	48279092
ABCA13	ENST00000435803	p.D2633V	c.7898A>T	Heterozygous	7	48279092	48279092
ACOX2	ENST00000302819	p.?	c.324-4A>G	Heterozygous	3	58534149	58534149
ACSM2B	ENST00000329697	p.D440H	c.1318G>C	Heterozygous	16	20543226	20543226
ACSM3	ENST00000289416	p.Y373Y	c.1119C>T	Heterozygous	16	20785083	20785083
ACSM3	ENST00000440284	p.Y373Y	c.1119C>T	Heterozygous	16	20785083	20785083
ADAMTS19	NM_133638.1	p.H1139N	c.3415C>A	Heterozygous	5	129735052	129735052
ADAMTSL2	ENST00000354484	p.S519S	c.1557C>T	Heterozygous	9	133555838	133555838
ADAMTSL2	ENST00000393061	p.V980V	c.2940G>A	Heterozygous	9	133573863	133573863
ADAMTSL2	ENST00000393061	p.S628S	c.1884C>T	Heterozygous	9	133555838	133555838
ADCY10	ENST00000367851	p.E590E	c.1770A>G	Heterozygous	1	167860910	167860910
AGBL1	ENST00000421325	p.T224M	c.671C>T	Heterozygous	15	86256926	86256926
AGBL1	ENST00000441037	p.T224M	c.671C>T	Heterozygous	15	86256926	86256926
AGBL4	ENST00000371839	p.P140L	c.419C>T	Heterozygous	1	49045759	49045759
AGBL4	ENST00000371836	p.P140L	c.419C>T	Heterozygous	1	49045759	49045759
AGBL4	ENST00000371838	p.P140L	c.419C>T	Heterozygous	1	49045759	49045759
AGGF1	ENST00000312916	p.I350F	c.1048A>T	Heterozygous	5	77046524	77046524
AGTR1	ENST00000349243	p.M134V	c.400A>G	Heterozygous	3	148741435	148741435
AKAP13	ENST00000361243	p.D1156D	c.3468T>C	Heterozygous	15	85581536	85581536
AKAP13	ENST00000394518	p.D1156D	c.3468T>C	Heterozygous	15	85581536	85581536
ANKRD28	ENST00000383777	p.C482C	c.1446C>T	Heterozygous	3	15708034	15708034
ANKZF1	ENST00000323348	p.R370G	c.1108A>G	Heterozygous	2	219234192	219234192
ANO2	ENST00000327087	p.P787S	c.2359C>T	Heterozygous	12	5578393	5578393
ANO2	ENST00000327087_v68	p.P787S	c.2359C>T	Heterozygous	12	5578393	5578393
ANO2	ENST00000546188	p.P788S	c.2362C>T	Heterozygous	12	5578393	5578393
APBA1	ENST00000265381	p.P371A	c.1111C>G	Heterozygous	9	69516100	69516100
APBA3	ENST00000316757	p.C376G	c.1126T>G	Heterozygous	19	3752876	3752876
APOB	ENST00000233242	p.Y720S	c.2159A>C	Heterozygous	2	21026873	21026873
ARFRP1	ENST00000359715	p.R196W	c.586C>T	Heterozygous	20	63700463	63700463
ARFRP1	ENST00000217224	p.P123L	c.368C>T	Heterozygous	20	63700463	63700463
ARG2	ENST00000261783	p.V230F	c.688G>T	Heterozygous	14	67646991	67646991
ARMC4	ENST00000305242	p.I157V	c.469A>G	Heterozygous	10	27985125	27985125
ARMC4	ENST00000434029	p.I51V	c.151A>G	Heterozygous	10	27985125	27985125
ARVCF	ENST00000263207	p.T95M	c.284C>T	Heterozygous	22	19982018	19982018
ASTN2	ENST00000361209	p.M1274L	c.3820A>T	Heterozygous	9	116425898	116425898
ASTN2	ENST00000288520	p.M426L	c.1276A>T	Heterozygous	9	116425898	116425898
ASTN2	ENST00000313400	p.M1325L	c.3973A>T	Heterozygous	9	116425898	116425898
ASTN2	ENST00000361477	p.M377L	c.1129A>T	Heterozygous	9	116425898	116425898
ATOH1	ENST00000306011	p.C129C	c.387C>T	Heterozygous	4	93829313	93829313
ATP2A3	ENST00000359983	p.C610C	c.1830C>T	Heterozygous	17	3941241	3941241
ATP2A3	ENST00000352011	p.C610C	c.1830C>T	Heterozygous	17	3941241	3941241
ATP8A2	ENST00000381655	p.M161K	c.482T>A	Heterozygous	13	25533288	25533288
ATP8A2	ENST00000381655	p.?	c.1713-5C>G	Heterozygous	13	25577064	25577064
ATP8A2	ENST00000381648	p.M121K	c.362T>A	Heterozygous	13	25533288	25533288
ATP9B	ENST00000307671	p.?	c.444_445-2del2735	Heterozygous	18	79110505	79113239
ATP9B	ENST00000458297	p.?	c.288_289-2del2735	Heterozygous	18	79110505	79113239
ATRX	ENST00000373344	p.I1894M	c.5682T>G	Heterozygous	X	77600449	77600449
ATRX	ENST00000373344	p.I1894M	c.5682T>G	Heterozygous	X	77600449	77600449
ATXN3	ENST00000393287	p.Q305_G306insQQQQQQQ	c.915_916ins21	Heterozygous	14	92071010	92071011
ATXN3	ENST00000429774	p.Q298_G299insQQQQQQQ	c.894_895ins21	Heterozygous	14	92071010	92071011
ATXN3	ENST00000532032	p.Q305_G306insQQQQQQQ	c.915_916ins21	Heterozygous	14	92071010	92071011
BCAS3	ENST00000589222	p.R913R	c.2739G>T	Heterozygous	17	61388697	61388697
BOC	ENST00000355385	p.E292Q	c.874G>C	Heterozygous	3	113272616	113272616
BOD1L	ENST00000040738	p.T439M	c.1316C>T	Heterozygous	4	13613520	13613520
BTAF1	ENST00000265990	p.D661N	c.1981G>A	Heterozygous	10	91982158	91982158
BUB1B	ENST00000287598	p.C132G	c.394T>G	Heterozygous	15	40176486	40176486
BUB1B	ENST00000412359	p.C146G	c.436T>G	Heterozygous	15	40176486	40176486
C10orf115	ENST00000399806	p.T33M	c.98C>T	Heterozygous	10	23223787	23223787
C10orf92	ENST00000263170	p.G461R	c.1381G>C	Heterozygous	10	132834092	132834092
C14orf177	ENST00000325812	p.E11Q	c.31G>C	Heterozygous	14	98716222	98716222
C17orf101	ENST00000329197	p.R316fs*10	c.946_947delAG	Heterozygous	17	82394420	82394421
C1R	ENST00000290575	p.?	c.614-7C>G	Heterozygous	12	7089496	7089496
C1orf168	ENST00000343433	p.E246K	c.736G>A	Heterozygous	1	56792077	56792077
C2orf44	ENST00000295148	p.L36L	c.108A>G	Heterozygous	2	24039387	24039387
C2orf54	ENST00000388934	p.P203P	c.609C>T	Heterozygous	2	240891669	240891669
C2orf54	ENST00000307486	p.P54P	c.162C>T	Heterozygous	2	240891669	240891669
C3orf17	ENST00000314400	p.E520V	c.1559A>T	Heterozygous	3	113005681	113005681
C7orf72	ENST00000297001	p.Q150H	c.450A>T	Heterozygous	7	50096535	50096535
C7orf72	ENST00000297001	p.M39I	c.117G>A	Heterozygous	7	50096202	50096202
C9orf156	ENST00000375119	p.P276S	c.826C>T	Heterozygous	9	97910200	97910200
CABLES2	ENST00000279101	p.L372V	c.1114C>G	Heterozygous	20	62391431	62391431
CACNA1H	ENST00000358590	p.A1868V	c.5603C>T	Heterozygous	16	1218385	1218385
CACNA1H	ENST00000348261	p.A1874V	c.5621C>T	Heterozygous	16	1218385	1218385
CACNA1H	ENST00000358590	p.A1868V	c.5603C>T	Heterozygous	16	1218385	1218385
CADPS2	ENST00000449022	p.M1180T	c.3539T>C	Heterozygous	7	122345647	122345647
CADPS2	ENST00000313070	p.M1139T	c.3416T>C	Heterozygous	7	122345647	122345647
CATSPERB	ENST00000256343	p.L1071*	c.3212T>A	Heterozygous	14	91581028	91581028
CATSPERB	ENST00000256343_v70	p.L1071*	c.3212T>A	Heterozygous	14	91581028	91581028
CC2D2A	ENST00000389652	p.N1497N	c.4491T>C	Heterozygous	4	15601377	15601377
CC2D2A	ENST00000424120	p.N1605N	c.4815T>C	Heterozygous	4	15601377	15601377
CCBL2	ENST00000260508	p.S202S	c.606T>C	Heterozygous	1	88961441	88961441
CCBL2	ENST00000370491	p.S168S	c.504T>C	Heterozygous	1	88961441	88961441
CCDC107	ENST00000426546	p.S223fs*16	c.666_669delCAGT	Heterozygous	9	35661001	35661004
CCDC114	ENST00000315396	p.T445T	c.1335C>T	Heterozygous	19	48297033	48297033
CCDC114	ENST00000315396	p.T652T	c.1956C>T	Heterozygous	19	48297033	48297033
CCDC148	ENST00000283233	p.W191C	c.573G>C	Heterozygous	2	158338999	158338999
CCDC66	ENST00000394672	p.S178S	c.534T>G	Heterozygous	3	56571251	56571251
CCDC66	ENST00000394672	p.I184R	c.551T>G	Heterozygous	3	56571268	56571268
CCDC66	ENST00000394672	p.S295S	c.885T>G	Heterozygous	3	56571251	56571251
CCDC66	ENST00000394672	p.I301R	c.902T>G	Heterozygous	3	56571268	56571268
CCDC66	ENST00000436465	p.S295S	c.885T>G	Heterozygous	3	56571251	56571251
CCDC66	ENST00000436465	p.I301R	c.902T>G	Heterozygous	3	56571268	56571268
CCDC68	ENST00000337363	p.S244P	c.730T>C	Heterozygous	18	54919330	54919330
CCNH	ENST00000256897	p.I212M	c.636T>G	Heterozygous	5	87404897	87404897
CCNT2	ENST00000264157	p.V289I	c.865G>A	Heterozygous	2	134953320	134953320
CCNT2	ENST00000264157	p.V289I	c.865G>A	Heterozygous	2	134953320	134953320
CEP120	ENST00000306467	p.E977fs*9	c.2931_2932delGA	Heterozygous	5	123346548	123346549
CEP170	ENST00000366542	p.S1175N	c.3524G>A	Heterozygous	1	243164436	243164436
CEP170	ENST00000366542	p.R1284W	c.3850C>T	Heterozygous	1	243156282	243156282
CEP170	ENST00000366543	p.R1150W	c.3448C>T	Heterozygous	1	243156282	243156282
CEP170	ENST00000366543	p.S1077N	c.3230G>A	Heterozygous	1	243164436	243164436
CHL1	ENST00000256509	p.P439T	c.1315C>A	Heterozygous	3	361707	361707
CHUK	ENST00000370397	p.?	c.1231+8C>T	Heterozygous	10	100207222	100207222
CIITA	ENST00000324288	p.?	c.481+5G>T	Heterozygous	16	10901563	10901563
CLDN10	ENST00000376873	p.L135L	c.405A>C	Heterozygous	13	95560410	95560410
CLDN10	ENST00000299339	p.L137L	c.411A>C	Heterozygous	13	95560410	95560410
COL21A1	ENST00000244728	p.?	c.641-8C>A	Heterozygous	6	56171136	56171136
COL21A1	ENST00000244728	p.?	c.641-8C>A	Heterozygous	6	56171136	56171136
COL21A1	ENST00000535941	p.?	c.641-8C>A	Heterozygous	6	56171136	56171136
COL22A1	ENST00000303045	p.F1070I	c.3208T>A	Heterozygous	8	138662062	138662062
COL2A1	ENST00000337299	p.A274A	c.822C>T	Heterozygous	12	47989800	47989800
COL2A1	ENST00000380518	p.A343A	c.1029C>T	Heterozygous	12	47989800	47989800
COL6A2	ENST00000300527	p.L81L	c.243G>A	Heterozygous	21	46112106	46112106
COL6A2	ENST00000300527	p.E802*	c.2404G>T	Heterozygous	21	46126219	46126219
COL6A2	ENST00000310645	p.L81L	c.243G>A	Heterozygous	21	46112106	46112106
COL6A2	ENST00000310645	p.E802*	c.2404G>T	Heterozygous	21	46126219	46126219
COL6A2	ENST00000357838	p.E802*	c.2404G>T	Heterozygous	21	46126219	46126219
COL6A2	ENST00000357838	p.L81L	c.243G>A	Heterozygous	21	46112106	46112106
COL6A3	ENST00000295550	p.N2558S	c.7673A>G	Heterozygous	2	237342157	237342157
COLEC12	ENST00000400256	p.E124K	c.370G>A	Heterozygous	18	347252	347252
CPLX4	ENST00000299721	p.M109fs*4	c.325_326insA	Heterozygous	18	59296855	59296856
CPS1	ENST00000233072	p.D1179D	c.3537C>T	Heterozygous	2	210654081	210654081
CPS1	ENST00000430249	p.D1185D	c.3555C>T	Heterozygous	2	210654081	210654081
CPZ	ENST00000360986	p.P62S	c.184C>T	Heterozygous	4	8601185	8601185
CR1	ENST00000400960	p.F1911L	c.5733C>G	Heterozygous	1	207619896	207619896
CR1	ENST00000367049	p.F2361L	c.7083C>G	Heterozygous	1	207619896	207619896
CSGALNACT1	ENST00000332246	p.A518T	c.1552G>A	Homozygous	8	19405827	19405827
CSMD3	ENST00000297405	p.?	c.2483-9A>T	Heterozygous	8	112682645	112682645
CSMD3	ENST00000297405	p.?	c.7019+7C>A	Heterozygous	8	112336645	112336645
CSMD3	ENST00000343508	p.?	c.2363-9A>T	Heterozygous	8	112682645	112682645
CSMD3	ENST00000343508	p.?	c.6899+7C>A	Heterozygous	8	112336645	112336645
CTNNA1	ENST00000302763	p.D114E	c.342T>A	Heterozygous	5	138810078	138810078
CTRC	ENST00000375949	p.G60G	c.180C>A	Homozygous	1	15440540	15440540
CTSF	ENST00000310325	p.L316L	c.948C>A	Heterozygous	11	66565847	66565847
CTTNBP2	ENST00000160373	p.S1392R	c.4176C>G	Heterozygous	7	117725137	117725137
CYC1	ENST00000318911	p.K50K	c.150G>A	Heterozygous	8	144095853	144095853
CYP24A1	ENST00000216862	p.Q486Q	c.1458G>A	Heterozygous	20	54157266	54157266
CYP2D6	ENST00000359033	p.?	c.690+4A>G	Heterozygous	22	42128170	42128170
CYP2D6	ENST00000360608	p.?	c.843+4A>G	Heterozygous	22	42128170	42128170
DCST2	ENST00000368424	p.R388H	c.1163G>A	Heterozygous	1	155030098	155030098
DDX23	ENST00000308025	p.D27D	c.81C>T	Heterozygous	12	48845702	48845702
DDX3X	ENST00000399959	p.P297P	c.891T>C	Homozygous	X	41344265	41344265
DFNB31	ENST00000362057	p.D730N	c.2188G>A	Heterozygous	9	114406403	114406403
DFNB31	ENST00000374059	p.D379N	c.1135G>A	Heterozygous	9	114406403	114406403
DGCR2	ENST00000545799	p.P221A	c.661C>G	Heterozygous	22	19060911	19060911
DGUOK	ENST00000264093	p.K51R	c.152A>G	Heterozygous	2	73938919	73938919
DHDDS	ENST00000360009	p.W12C	c.36G>C	Heterozygous	1	26432981	26432981
DLGAP4	ENST00000373913	p.V164V	c.492C>T	Heterozygous	20	36432209	36432209
DMXL2	ENST00000251076	p.V1226V	c.3678T>G	Heterozygous	15	51499546	51499546
DNAH10	ENST00000409039	p.Q4011H	c.12033G>T	Heterozygous	12	123929355	123929355
DNAH10	ENST00000280576	p.Q2603H	c.7809G>T	Heterozygous	12	123929355	123929355
DNAH3	ENST00000261383	p.A1143A	c.3429A>T	Heterozygous	16	21067372	21067372
DNAH3	ENST00000261383	p.A1143A	c.3429A>T	Heterozygous	16	21067372	21067372
DNMBP	ENST00000324109	p.V1456V	c.4368A>T	Heterozygous	10	99879991	99879991
DNMBP	ENST00000342239	p.V1480V	c.4440A>T	Heterozygous	10	99879991	99879991
DOCK9	ENST00000357329	p.N1021N	c.3063C>T	Heterozygous	13	98868261	98868261
DOCK9	ENST00000339416	p.N1021N	c.3063C>T	Heterozygous	13	98868261	98868261
DOCK9	ENST00000376460	p.N1020N	c.3060C>T	Heterozygous	13	98868261	98868261
DOCK9	ENST00000442173	p.N1020N	c.3060C>T	Heterozygous	13	98868261	98868261
DOCK9	ENST00000448493	p.N1032N	c.3096C>T	Heterozygous	13	98868261	98868261
DPH5	ENST00000370109	p.D57V	c.170A>T	Heterozygous	1	101021731	101021731
DPY19L3	ENST00000342179	p.M491fs*10	c.1471_1472delAT	Heterozygous	19	32463894	32463895
DSCAM	ENST00000400454	p.A676A	c.2028C>T	Heterozygous	21	40312115	40312115
DSP	ENST00000379802	p.K738M	c.2213A>T	Heterozygous	6	7574168	7574168
DYNC1H1	ENST00000360184	p.D172D	c.516C>T	Heterozygous	14	101979490	101979490
DYSF	ENST00000258104	p.A1218T	c.3652G>A	Heterozygous	2	71598695	71598695
DYSF	ENST00000410020	p.A1236T	c.3706G>A	Heterozygous	2	71598695	71598695
DZIP1L	ENST00000327532	p.?	c.1833-3C>T	Heterozygous	3	138067703	138067703
E4F1	ENST00000301727	p.I115I	c.345C>A	Heterozygous	16	2229605	2229605
EFNB3	ENST00000226091	p.L238L	c.714C>T	Heterozygous	17	7709267	7709267
EHMT1	ENST00000298728	p.P662P	c.1986C>T	Heterozygous	9	137777942	137777942
EHMT1	ENST00000460843	p.P693P	c.2079C>T	Heterozygous	9	137777942	137777942
ENSG00000166473	ENST00000527937	p.S231Y	c.692C>A	Heterozygous	16	81174574	81174574
ENSG00000173213	ENST00000308911	p.D295G	c.884A>G	Heterozygous	18	47841	47841
ENSG00000176900	ENST00000322049	p.W88*	c.264G>A	Heterozygous	11	4882163	4882163
ENSG00000188890	ENST00000324538	p.R42G	c.124A>G	Heterozygous	6	73373140	73373140
EPS8L3	ENST00000369805	p.E241D	c.723A>T	Heterozygous	1	109758056	109758056
ERBB2	ENST00000269571	p.R1048C	c.3142C>T	Heterozygous	17	39726986	39726986
ESCO1	ENST00000269214	p.E687E	c.2061G>A	Heterozygous	18	21536168	21536168
ETV1	ENST00000430479	p.V476L	c.1426G>T	Heterozygous	7	13895874	13895874
ETV1	ENST00000403527	p.V436L	c.1306G>T	Heterozygous	7	13895874	13895874
FAM102A	ENST00000373095	p.?	c.146+4G>A	Heterozygous	9	127979988	127979988
FAM114A2	ENST00000351797	p.I107V	c.319A>G	Heterozygous	5	154033875	154033875
FAM133A	ENST00000538690	p.T167S	c.499A>T	Homozygous	X	93709918	93709918
FAM134C	ENST00000309428	p.G16G	c.48G>A	Heterozygous	17	42609277	42609277
FAM135B	ENST00000395297	p.N1372fs*6	c.4115delA	Heterozygous	8	138132699	138132699
FAM154A	ENST00000380534	p.R245Q	c.734G>A	Heterozygous	9	18928743	18928743
FAM171B	ENST00000304698	p.H762R	c.2285A>G	Heterozygous	2	186762627	186762627
FAM182B	ENST00000376403	p.L59M	c.175T>A	Heterozygous	20	25775145	25775145
FAM182B	ENST00000376404	p.L56M	c.166T>A	Heterozygous	20	25775145	25775145
FAM35A	ENST00000358313	p.T21I	c.62C>T	Heterozygous	10	87151416	87151416
FAM35A	ENST00000298786	p.T21I	c.62C>T	Heterozygous	10	87151416	87151416
FAM49A	ENST00000381323	p.F141L	c.423C>G	Heterozygous	2	16562017	16562017
FAM5B	ENST00000361539	p.A101D	c.302C>A	Heterozygous	1	177255951	177255951
FANCG	ENST00000378643	p.E105G	c.314A>G	Heterozygous	9	35078337	35078337
FARSB	ENST00000281828	p.D343D	c.1029T>C	Heterozygous	2	222624413	222624413
FAS	NM_000043.3	p.R192I	c.575G>T	Heterozygous	10	89012005	89012005
FAT3	ENST00000298047_v61	p.I718V	c.2152A>G	Heterozygous	11	92354264	92354264
FAT3	ENST00000409404	p.I718V	c.2152A>G	Heterozygous	11	92354264	92354264
FAT3	ENST00000541502	p.I718V	c.2152A>G	Heterozygous	11	92354264	92354264
FAT4	ENST00000330166	p.L3762L	c.11286T>G	Heterozygous	4	125452302	125452302
FAT4	ENST00000394329	p.L3762L	c.11286T>G	Heterozygous	4	125452302	125452302
FATE1	ENST00000370350	p.A120V	c.359C>T	Homozygous	X	151721920	151721920
FBN1	ENST00000316623	p.?	c.2539+6T>C	Heterozygous	15	48495463	48495463
FBXO38	ENST00000340253	p.V857M	c.2569G>A	Heterozygous	5	148427863	148427863
FCHSD1	ENST00000435817	p.R124S	c.372G>C	Heterozygous	5	141649398	141649398
FGD5	NM_152536.2	p.F803L	c.2407T>C	Heterozygous	3	14898802	14898802
FGD5	ENST00000285046	p.F1044L	c.3130T>C	Heterozygous	3	14898802	14898802
FGD6	ENST00000343958	p.?	c.3748-4T>C	Heterozygous	12	95091813	95091813
FGF18	ENST00000274625	p.R199H	c.596G>A	Heterozygous	5	171456777	171456777
FLJ14075	ENST00000345985	p.V3V	c.9C>A	Heterozygous	2	10689853	10689853
FLJ23584	ENST00000402966	p.R16S	c.48A>T	Heterozygous	22	41694234	41694234
FLNB	ENST00000295956	p.N1184Y	c.3550A>T	Heterozygous	3	58123516	58123516
FLNB	ENST00000357272	p.N1184Y	c.3550A>T	Heterozygous	3	58123516	58123516
FLNB	ENST00000490882	p.N1184Y	c.3550A>T	Heterozygous	3	58123516	58123516
FNBP4	ENST00000263773	p.Q159R	c.476A>G	Heterozygous	11	47753077	47753077
FNDC8	ENST00000158009	p.T188T	c.564C>T	Heterozygous	17	35127396	35127396
FOXD4L5	ENST00000377420	p.R15H	c.44G>A	Heterozygous	9	65284334	65284334
FOXD4L5	ENST00000377420	p.R15H	c.44G>A	Heterozygous	9	65284334	65284334
FRG2C	ENST00000308062	p.K104E	c.310A>G	Heterozygous	3	75665179	75665179
FXR2	ENST00000250113	p.G439G	c.1317C>T	Heterozygous	17	7593416	7593416
GALNTL2	ENST00000339732	p.?	c.1629+7A>G	Heterozygous	3	16220021	16220021
GGCT	ENST00000275428	p.P153L	c.458C>T	Heterozygous	7	30497201	30497201
GLI2	ENST00000361492	p.R550H	c.1649G>A	Heterozygous	2	120982846	120982846
GNA13	ENST00000439174	p.L184R	c.551T>G	Heterozygous	17	65018263	65018263
GNA13	ENST00000439174	p.L52R	c.155T>G	Heterozygous	17	65056439	65056439
GNA13	ENST00000439174	p.?	c.561+2T>G	Heterozygous	17	65018251	65018251
GPR112	ENST00000394143	p.I122T	c.365T>C	Homozygous	X	136323072	136323072
GPR135	ENST00000395116	p.L398P	c.1193T>C	Heterozygous	14	59464034	59464034
GPR158	ENST00000376351	p.D314E	c.942C>A	Heterozygous	10	25221091	25221091
GPR98	ENST00000405460	p.V2498M	c.7492G>A	Heterozygous	5	90694248	90694248
GREB1L	ENST00000424526	p.V500L	c.1498G>C	Heterozygous	18	21449614	21449614
GSTO2	ENST00000369708	p.N162K	c.486C>A	Heterozygous	10	104297595	104297595
GTPBP10	ENST00000222511	p.R64G	c.190C>G	Heterozygous	7	90352972	90352972
GUCY1B3	ENST00000264424	p.?	c.1836+7C>G	Heterozygous	4	155805236	155805236
GUCY2C	ENST00000261170	p.P1014S	c.3040C>T	Heterozygous	12	14614874	14614874
HERC2	NM_004667.3	p.D4068V	c.12203A>T	Heterozygous	15	28135505	28135505
HERC4	ENST00000395198	p.L797F	c.2391G>T	Heterozygous	10	67941076	67941076
HEXDC	ENST00000337014	p.T427T	c.1281C>A	Heterozygous	17	82441828	82441828
HIST1H1E	ENST00000304218	p.K174R	c.521A>G	Heterozygous	6	26156911	26156911
HIST1H2BK	ENST00000356950	p.V42V	c.126G>T	Heterozygous	6	27146673	27146673
HIST1H2BK	ENST00000396891	p.V42V	c.126G>T	Heterozygous	6	27146673	27146673
HSPB2	ENST00000304298	p.R133*	c.397C>T	Heterozygous	11	111913743	111913743
HYDIN	ENST00000321489	p.I319V	c.955A>G	Heterozygous	16	71137239	71137239
HYDIN	ENST00000288168	p.I336V	c.1006A>G	Heterozygous	16	71137239	71137239
HYDIN	ENST00000316490_v65	p.K1878M	c.5633A>T	Heterozygous	16	70964880	70964880
HYDIN	ENST00000316490_v65	p.R3013R	c.9039G>A	Heterozygous	16	70901010	70901010
HYDIN	ENST00000316490_v65	p.I319V	c.955A>G	Heterozygous	16	71137239	71137239
HYDIN	ENST00000393550	p.I319V	c.955A>G	Heterozygous	16	71137239	71137239
HYDIN	ENST00000538248	p.I346V	c.1036A>G	Heterozygous	16	71137239	71137239
ICK	ENST00000350082	p.L216M	c.646C>A	Heterozygous	6	53018347	53018347
IL1RL2	ENST00000264257	p.Y494C	c.1481A>G	Heterozygous	2	102235080	102235080
IL1RL2	ENST00000441515	p.Y376C	c.1127A>G	Heterozygous	2	102235080	102235080
IL28A	ENST00000331982	p.?	c.420+8G>T	Heterozygous	19	39269645	39269645
ING3	ENST00000315870	p.Q206K	c.616C>A	Heterozygous	7	120967993	120967993
IRF7	ENST00000330243	p.I505F	c.1513A>T	Heterozygous	11	612683	612683
ITFG2	ENST00000228799	p.R351C	c.1051C>T	Heterozygous	12	2822896	2822896
ITFG2	ENST00000542548	p.R239C	c.715C>T	Heterozygous	12	2822896	2822896
K0401	ENST00000233310	p.P636P	c.1908C>T	Heterozygous	2	74101270	74101270
KCNH5	ENST00000322893	p.Q964fs*9	c.2883_2884insC	Heterozygous	14	62707591	62707592
KCNK1	ENST00000366621	p.Q298*	c.892C>T	Heterozygous	1	233671411	233671411
KCNK1	ENST00000366620	p.Q182*	c.544C>T	Heterozygous	1	233671411	233671411
KCNK1	ENST00000446915	p.Q216*	c.646C>T	Heterozygous	1	233671411	233671411
KIAA0146	ENST00000297423	p.D112H	c.334G>C	Heterozygous	8	47291110	47291110
KIAA0146	ENST00000297423	p.S889F	c.2666C>T	Heterozygous	8	47735368	47735368
KIAA1772	ENST00000404449	p.V501L	c.1501G>C	Heterozygous	18	21449614	21449614
KIF1A	ENST00000320389	p.P863P	c.2589C>T	Heterozygous	2	240750514	240750514
KIF1A	ENST00000498729	p.P964P	c.2892C>T	Heterozygous	2	240750514	240750514
KIR3DL3	ENST00000291860	p.S246S	c.738C>T	Homozygous	19	54729575	54729575
KIR3DL3	ENST00000291860	p.G231D	c.692G>A	Homozygous	19	54729529	54729529
KMT2C	ENST00000262189	p.R1229M	c.3686G>T	Heterozygous	7	152220549	152220549
KRT2	ENST00000309680	p.R61Q	c.182G>A	Heterozygous	12	52651961	52651961
KRT33A	ENST00000007735	p.Q179K	c.535C>A	Heterozygous	17	41348536	41348536
L1TD1	ENST00000498273	p.E488D	c.1464A>T	Heterozygous	1	62210238	62210238
L3MBTL1	ENST00000373134	p.P359P	c.1077G>A	Heterozygous	20	43532835	43532835
L3MBTL1	ENST00000373135_v70	p.P359P	c.1077G>A	Heterozygous	20	43532835	43532835
L3MBTL1	ENST00000422861	p.P145P	c.435G>A	Heterozygous	20	43532835	43532835
L3MBTL1	ENST00000427442	p.P427P	c.1281G>A	Heterozygous	20	43532835	43532835
LARP1B	ENST00000326639	p.K482N	c.1446A>T	Heterozygous	4	128122110	128122110
LARP1B	ENST00000427266	p.K482N	c.1446A>T	Heterozygous	4	128122110	128122110
LCA5	ENST00000392959	p.Q123P	c.368A>C	Heterozygous	6	79513564	79513564
LCN1	ENST00000263598	p.F46L	c.136T>C	Heterozygous	9	135522092	135522092
LNX2	ENST00000316334	p.S570N	c.1709G>A	Heterozygous	13	27553277	27553277
LOC51059	ENST00000395297	p.N1372fs*6	c.4115delA	Heterozygous	8	138132699	138132699
LOC652153	ENST00000316490	p.K1830M	c.5489A>T	Heterozygous	16	70964880	70964880
LOC652153	ENST00000316490	p.I319V	c.955A>G	Heterozygous	16	71137239	71137239
LOC652153	ENST00000316490	p.R2965R	c.8895G>A	Heterozygous	16	70901010	70901010
LOC652737	ENST00000309900	p.R571R	c.1713G>A	Heterozygous	16	70901010	70901010
LRP5	ENST00000294304	p.N1419D	c.4255A>G	Heterozygous	11	68438589	68438589
LSM11	ENST00000286307	p.?	c.673-9G>A	Heterozygous	5	157754845	157754845
LTA4H	ENST00000228740	p.?	c.411+10A>G	Heterozygous	12	96027434	96027434
LTA4H	ENST00000413268	p.?	c.339+10A>G	Heterozygous	12	96027434	96027434
MAB21L2	ENST00000317605	p.M1I	c.3G>A	Heterozygous	4	150583032	150583032
MAN1A2	ENST00000356554	p.H98H	c.294T>C	Heterozygous	1	117368477	117368477
MAP1A	ENST00000300231	p.L1113P	c.3338T>C	Heterozygous	15	43524811	43524811
MAP3K11	ENST00000309100	p.?	c.1740-10C>T	Heterozygous	11	65605862	65605862
MAPK4	ENST00000400384	p.R114H	c.341G>A	Heterozygous	18	50664299	50664299
MAPKAP1	ENST00000350766	p.D399N	c.1195G>A	Heterozygous	9	125468014	125468014
MAPKAP1	ENST00000265960	p.D435N	c.1303G>A	Heterozygous	9	125468014	125468014
MASP1	ENST00000296280	p.S529S	c.1587G>A	Heterozygous	3	187236284	187236284
MAX	ENST00000358664	p.D37G	c.110A>G	Heterozygous	14	65093769	65093769
MAX	ENST00000246163	p.D37G	c.110A>G	Heterozygous	14	65093769	65093769
MAX	ENST00000284165	p.D37G	c.110A>G	Heterozygous	14	65093769	65093769
MAX	ENST00000556979	p.D37G	c.110A>G	Heterozygous	14	65093769	65093769
MFSD6L	ENST00000329805	p.R74Q	c.221G>A	Heterozygous	17	8798900	8798900
MGAT2	ENST00000305386	p.S27N	c.80G>A	Heterozygous	14	49621348	49621348
MINPP1	ENST00000371996	p.P15P	c.45T>G	Heterozygous	10	87504960	87504960
MLF1IP	ENST00000281453	p.E314K	c.940G>A	Heterozygous	4	184700866	184700866
MLL3	ENST00000355193	p.R1229M	c.3686G>T	Heterozygous	7	152220549	152220549
MMP17	NM_016155.3	p.G155G	c.465G>A	Heterozygous	12	131840615	131840615
MMP17	ENST00000360564	p.T155T	c.465G>A	Heterozygous	12	131840615	131840615
MMP20	ENST00000260228	p.P388T	c.1162C>A	Heterozygous	11	102593524	102593524
MOBKL3	ENST00000323303	p.D50D	c.150T>C	Heterozygous	2	197535556	197535556
MS4A2	ENST00000278888	p.T179I	c.536C>T	Heterozygous	11	60093557	60093557
MST1	ENST00000449682	p.A314T	c.940G>A	Heterozygous	3	49686389	49686389
MTMR2	ENST00000352297	p.Y21H	c.61T>C	Heterozygous	11	95862352	95862352
MTMR2	ENST00000346299	p.Y93H	c.277T>C	Heterozygous	11	95862352	95862352
MUC4	ENST00000463781	p.P4048T	c.12142C>A	Heterozygous	3	195779438	195779438
MUC4	ENST00000463781	p.T4047S	c.12140C>G	Homozygous	3	195779440	195779440
MYC	NM_002467.2	p.P2S	c.4C>T	Heterozygous	8	127738266	127738266
MYC	NM_002467.2	p.L14L	c.42C>G	Heterozygous	8	127738304	127738304
MYC	NM_002467.2	p.V5A	c.14T>C	Heterozygous	8	127738276	127738276
MYCBP2	NM_015057.1	p.K3169R	c.9506A>G	Heterozygous	13	77097534	77097534
MYCBP2	ENST00000357337	p.K3169R	c.9506A>G	Heterozygous	13	77097534	77097534
MYCBP2	ENST00000407578	p.K3207R	c.9620A>G	Heterozygous	13	77097534	77097534
MYC	ENST00000377970	p.P17S	c.49C>T	Heterozygous	8	127738266	127738266
MYC	ENST00000377970	p.L29L	c.87C>G	Heterozygous	8	127738304	127738304
MYC	ENST00000377970	p.V20A	c.59T>C	Heterozygous	8	127738276	127738276
MYEF2	ENST00000324324	p.?	c.921+8C>T	Heterozygous	15	48158167	48158167
MYF5	ENST00000228644	p.C187R	c.559T>C	Heterozygous	12	80718415	80718415
MYH9	ENST00000216181	p.N1857N	c.5571C>T	Heterozygous	22	36284424	36284424
MYO16	ENST00000357550	p.N922N	c.2766T>C	Heterozygous	13	109046951	109046951
MYO16	ENST00000251041	p.N922N	c.2766T>C	Heterozygous	13	109046951	109046951
MYO16	ENST00000457511	p.N434N	c.1302T>C	Heterozygous	13	109046951	109046951
MYO7B	ENST00000272666	p.T1661fs*20	c.4980_4981insCCCAC	Heterozygous	2	127628150	127628151
MYT1L	ENST00000399161	p.R603R	c.1809C>T	Heterozygous	2	1910248	1910248
MYT1L	ENST00000428368	p.R601R	c.1803C>T	Heterozygous	2	1910248	1910248
NANS	ENST00000210444	p.R151C	c.451C>T	Heterozygous	9	98078195	98078195
NCOR2	ENST00000405201	p.L2391H	c.7172T>A	Heterozygous	12	124327420	124327420
NEFM	ENST00000221166	p.T425I	c.1274C>T	Homozygous	8	24917129	24917129
NEK1	ENST00000507142	p.?	c.1563-6A>G	Heterozygous	4	169537917	169537917
NEK1	ENST00000507142	p.?	c.1563-5A>G	Heterozygous	4	169537916	169537916
NEK4	ENST00000233027	p.R830C	c.2488C>T	Heterozygous	3	52711815	52711815
NFATC4	ENST00000250373	p.D888D	c.2664C>T	Heterozygous	14	24377660	24377660
NFATC4	ENST00000555453	p.D876D	c.2628C>T	Heterozygous	14	24377660	24377660
NFATC4	ENST00000556279	p.D920D	c.2760C>T	Heterozygous	14	24377660	24377660
NFRKB	ENST00000524794	p.R528R	c.1584G>A	Heterozygous	11	129878311	129878311
NLRP2	ENST00000543010	p.A634S	c.1900G>T	Heterozygous	19	54983598	54983598
NM_24588_3	ENST00000356843	p.R16S	c.48A>T	Heterozygous	22	41694234	41694234
NOL10	ENST00000381685	p.V3V	c.9C>A	Heterozygous	2	10689853	10689853
NPC1	ENST00000269228	p.?	c.3041+1G>A	Heterozygous	18	23538541	23538541
NPHP3	ENST00000337331	p.G24G	c.72C>T	Heterozygous	3	132722284	132722284
NPHP3	ENST00000343113	p.G24G	c.72C>T	Heterozygous	3	132722284	132722284
NRP1	ENST00000265371	p.S51T	c.152G>C	Heterozygous	10	33330804	33330804
NRP1	ENST00000374816	p.S51T	c.152G>C	Heterozygous	10	33330804	33330804
NRP1	ENST00000374823	p.S51T	c.152G>C	Heterozygous	10	33330804	33330804
NUP133	ENST00000261396	p.?	c.2299+3A>T	Heterozygous	1	229465417	229465417
NUTM2B	ENST00000429828	p.R658K	c.1973G>A	Heterozygous	10	79711821	79711821
NVL	ENST00000281701	p.I66V	c.196A>G	Heterozygous	1	224317782	224317782
NXPH2	ENST00000272641	p.A72A	c.216G>A	Heterozygous	2	138671501	138671501
OLFM4	ENST00000219022	p.P292S	c.874C>T	Heterozygous	13	53050112	53050112
OR1L8	ENST00000304865	p.F148L	c.442T>C	Heterozygous	9	122568036	122568036
OR1L8	ENST00000304865	p.F148L	c.442T>C	Heterozygous	9	122568036	122568036
OR4A13P	ENST00000314689	p.R25L	c.74G>T	Heterozygous	11	55467129	55467129
OR51T1	ENST00000380378	p.W115*	c.345G>A	Heterozygous	11	4882163	4882163
OR52E8	ENST00000537935	p.D215D	c.645T>C	Heterozygous	11	5857058	5857058
OR7A5	ENST00000322301	p.K298R	c.893A>G	Heterozygous	19	14827349	14827349
ORC5	ENST00000297431	p.R25R	c.73A>C	Heterozygous	7	104204234	104204234
ORC5	ENST00000447452	p.R25R	c.73A>C	Heterozygous	7	104204234	104204234
OTOF	ENST00000272371	p.R1885H	c.5654G>A	Heterozygous	2	26460910	26460910
OTOF	ENST00000339598	p.R1118H	c.3353G>A	Heterozygous	2	26460910	26460910
OTOF	ENST00000402415	p.R1195H	c.3584G>A	Heterozygous	2	26460910	26460910
OTOP3	ENST00000328801	p.S498F	c.1493C>T	Heterozygous	17	74947348	74947348
PAK6	ENST00000441369	p.L193L	c.579G>A	Heterozygous	15	40266216	40266216
PALM3	ENST00000340790	p.E354K	c.1060G>A	Heterozygous	19	14054567	14054567
PAPPA	ENST00000328252	p.A812V	c.2435C>T	Heterozygous	9	116235340	116235340
PCDHB10	ENST00000239446	p.R652C	c.1954C>T	Heterozygous	5	141194506	141194506
PCDHB18	ENST00000274705	p.S419G	c.1255A>G	Heterozygous	5	141235968	141235968
PCDHB18	ENST00000274705	p.G109*	c.325G>T	Heterozygous	5	141235038	141235038
PCDHGA4	ENST00000571252	p.L768P	c.2303T>C	Heterozygous	5	141357503	141357503
PCDHGA4	ENST00000571252_v68	p.L768P	c.2303T>C	Heterozygous	5	141357503	141357503
PDPN	ENST00000294489	p.G116G	c.348C>T	Heterozygous	1	13607225	13607225
PEG3	ENST00000326441	p.S547S	c.1641C>T	Heterozygous	19	56816801	56816801
PELP1	ENST00000301396	p.T410I	c.1229C>T	Heterozygous	17	4675636	4675636
PER1	ENST00000317276	p.E204E	c.612G>A	Heterozygous	17	8149794	8149794
PEX5	ENST00000266564	p.A29P	c.85G>C	Heterozygous	12	7190462	7190462
PEX5	ENST00000434354	p.A29P	c.85G>C	Heterozygous	12	7190462	7190462
PIK3C2G	ENST00000433979	p.E1231K	c.3691G>A	Heterozygous	12	18563410	18563410
PIK3C2G	ENST00000433979	p.E1231K	c.3691G>A	Heterozygous	12	18563410	18563410
PIK3R3	ENST00000372006	p.R105R	c.315G>A	Heterozygous	1	46067091	46067091
PILRB	ENST00000310771	p.C208C	c.624C>T	Heterozygous	7	100359506	100359506
PILRB	ENST00000448382	p.P261S	c.781C>T	Heterozygous	7	100359506	100359506
PIP	ENST00000291009	p.I110N	c.329T>A	Heterozygous	7	143139530	143139530
PIP5K1A	ENST00000368888	p.F154C	c.461T>G	Heterozygous	1	151232340	151232340
PITPNA	ENST00000313486	p.E28D	c.84G>C	Heterozygous	17	1553117	1553117
PITPNA	ENST00000539476	p.E28D	c.84G>C	Heterozygous	17	1553117	1553117
PITPNM1	ENST00000534749	p.S588S	c.1764C>T	Heterozygous	11	67497935	67497935
PKHD1L1	ENST00000378402	p.N3961T	c.11882A>C	Heterozygous	8	109518347	109518347
PKN2	ENST00000370521	p.Q490Q	c.1470A>G	Heterozygous	1	88804890	88804890
PKN2	ENST00000316005	p.Q490Q	c.1470A>G	Heterozygous	1	88804890	88804890
PKP2	ENST00000070846	p.G100S	c.298G>A	Heterozygous	12	32878958	32878958
PLAUR	ENST00000340093	p.T108T	c.324C>T	Heterozygous	19	43656627	43656627
PLAUR	ENST00000339082	p.T108T	c.324C>T	Heterozygous	19	43656627	43656627
PLCH2	XM_371214.3	p.P1032delP	c.3094_3096delCCT	Homozygous	1	2503003	2503005
PLEC	ENST00000322810	p.R4197W	c.12589C>T	Heterozygous	8	143917643	143917643
PLEC	ENST00000345136	p.R4060W	c.12178C>T	Heterozygous	8	143917643	143917643
PLEC	ENST00000354589	p.R4060W	c.12178C>T	Heterozygous	8	143917643	143917643
PLEC	ENST00000354958	p.R4038W	c.12112C>T	Heterozygous	8	143917643	143917643
PLEC	ENST00000356346	p.R4046W	c.12136C>T	Heterozygous	8	143917643	143917643
PLEC	ENST00000436759	p.R4087W	c.12259C>T	Heterozygous	8	143917643	143917643
PLEKHA7	ENST00000355661	p.A539V	c.1616C>T	Heterozygous	11	16817050	16817050
PMAIP1	ENST00000316660	p.E24*	c.70G>T	Homozygous	18	59902658	59902658
PMS1	ENST00000441310	p.W498*	c.1493G>A	Heterozygous	2	189854765	189854765
PODN	ENST00000312553	p.T411T	c.1233G>A	Heterozygous	1	53078599	53078599
PODN	ENST00000371500	p.T392T	c.1176G>A	Heterozygous	1	53078599	53078599
POLN	ENST00000511885	p.P529L	c.1586C>T	Heterozygous	4	2159180	2159180
POM121C	ENST00000453279	p.P740_A741delPA	c.2215_2220delGCCCCG	Heterozygous	7	75422032	75422037
POM121C	ENST00000257665_v70	p.P982_A983delPA	c.2941_2946delGCCCCG	Heterozygous	7	75422032	75422037
POMT1	ENST00000372228	p.A132A	c.396C>T	Heterozygous	9	131507483	131507483
POMT1	ENST00000354713	p.A102A	c.306C>T	Heterozygous	9	131507483	131507483
POU5F1B	ENST00000465342	p.S55A	c.163T>G	Heterozygous	8	127416029	127416029
POU5F1B	ENST00000465342	p.S55A	c.163T>G	Heterozygous	8	127416029	127416029
PRDM5	ENST00000264808	p.K571K	c.1713G>A	Heterozygous	4	120710324	120710324
PRMT6	ENST00000361318	p.V49V	c.147G>T	Heterozygous	1	107057039	107057039
PRMT6	ENST00000370078	p.V108V	c.324G>T	Heterozygous	1	107057039	107057039
PRSS37	ENST00000350549	p.F188L	c.564T>G	Heterozygous	7	141837115	141837115
PSAT1	ENST00000376588	p.L40V	c.118C>G	Heterozygous	9	78300659	78300659
PTBP3	ENST00000458258	p.S507S	c.1521A>C	Heterozygous	9	112224156	112224156
PTCH1	ENST00000331920	p.L39fs*51	c.107_108insG	Heterozygous	9	95508254	95508255
PTCH1	ENST00000331920	p.L39fs*51	c.107_108insG	Heterozygous	9	95508254	95508255
PTPN13	ENST00000436978	p.K438E	c.1312A>G	Heterozygous	4	86717044	86717044
PTPRT	NM_133170.2	p.R112C	c.334C>T	Heterozygous	20	42791347	42791347
PTPRT	ENST00000373184	p.R112C	c.334C>T	Heterozygous	20	42791347	42791347
Q8NGM0	ENST00000314657	p.P6T	c.16C>A	Heterozygous	11	55491258	55491258
QRICH2	ENST00000262765	p.H1314H	c.3942C>T	Heterozygous	17	76280675	76280675
RAB41	ENST00000276066	p.R129Q	c.386G>A	Homozygous	X	70283558	70283558
RBM41	ENST00000372479	p.H101N	c.301C>A	Homozygous	X	107115879	107115879
RBM41	ENST00000203616	p.H101N	c.301C>A	Homozygous	X	107115879	107115879
RECQL4	ENST00000617875	p.P92L	c.275C>T	Heterozygous	8	144517129	144517129
REV1	ENST00000258428	p.K182Q	c.544A>C	Heterozygous	2	99439270	99439270
RFX7	ENST00000317318	p.M370fs*19	c.1108_1109delAT	Heterozygous	15	56096328	56096329
RFX7	ENST00000423270	p.M467fs*19	c.1399_1400delAT	Heterozygous	15	56096328	56096329
RGS7	ENST00000366565	p.?	c.685-8T>G	Heterozygous	1	240816423	240816423
RGS7	ENST00000366565	p.T245I	c.734C>T	Heterozygous	1	240816366	240816366
RGS7	ENST00000366565	p.T245I	c.734C>T	Heterozygous	1	240816366	240816366
RGS7	ENST00000366565	p.?	c.685-8T>G	Heterozygous	1	240816423	240816423
RGS7	ENST00000407727	p.?	c.685-8T>G	Heterozygous	1	240816423	240816423
RGS7	ENST00000407727	p.T245I	c.734C>T	Heterozygous	1	240816366	240816366
RHPN2	ENST00000254260	p.W685C	c.2055G>C	Heterozygous	19	32980002	32980002
RICTOR	ENST00000357387	p.?	c.5053-2A>T	Heterozygous	5	38942380	38942380
RICTOR	ENST00000296782	p.?	c.5125-2A>T	Heterozygous	5	38942380	38942380
RNF180	ENST00000296615	p.T154T	c.462A>C	Heterozygous	5	64213788	64213788
RNF180	ENST00000389100	p.T154T	c.462A>C	Heterozygous	5	64213788	64213788
RNF31	ENST00000324103	p.R485R	c.1455G>T	Heterozygous	14	24150855	24150855
ROD1	ENST00000374255	p.S501S	c.1503A>C	Heterozygous	9	112224156	112224156
RP1	ENST00000220676	p.T166T	c.498G>T	Heterozygous	8	54621464	54621464
RP1-32I10.10	ENST00000406912	p.L59V	c.175T>G	Heterozygous	22	44365917	44365917
RP11-551L14.1	ENST00000266524	p.I154S	c.461T>G	Heterozygous	12	31159035	31159035
RPE65	ENST00000262340	p.A434A	c.1302G>C	Heterozygous	1	68431318	68431318
RPN2	ENST00000237530	p.T576M	c.1727C>T	Heterozygous	20	37234069	37234069
RPTOR	ENST00000306801	p.Q1007E	c.3019C>G	Heterozygous	17	80940595	80940595
RTN4	ENST00000357376	p.A37A	c.111C>T	Heterozygous	2	55027370	55027370
RTN4	ENST00000337526	p.A243A	c.729C>T	Heterozygous	2	55027370	55027370
SAMD9	ENST00000379958	p.D1218fs*1	c.3644_3645insT	Heterozygous	7	93102453	93102454
SASH1	ENST00000367467	p.E1219E	c.3657G>A	Homozygous	6	148548471	148548471
SCD	ENST00000370355	p.T100T	c.300C>T	Heterozygous	10	100348336	100348336
SCIN	ENST00000297029	p.R615W	c.1843C>T	Heterozygous	7	12644667	12644667
SCIN	ENST00000297029	p.R615W	c.1843C>T	Heterozygous	7	12644667	12644667
SCN1A	ENST00000375405	p.A1914D	c.5741C>A	Heterozygous	2	165991501	165991501
SCN1A	ENST00000303395	p.A1925D	c.5774C>A	Heterozygous	2	165991501	165991501
SCN1A	ENST00000423058	p.A1925D	c.5774C>A	Heterozygous	2	165991501	165991501
SDAD1	ENST00000356260	p.Q371R	c.1112A>G	Heterozygous	4	75964204	75964204
SEC16A	ENST00000313050	p.P539H	c.1616C>A	Heterozygous	9	136476000	136476000
SEC16A	NM_014866.1	p.P539H	c.1616C>A	Heterozygous	9	136476000	136476000
SEMA5A	ENST00000382496	p.R566Q	c.1697G>A	Heterozygous	5	9122740	9122740
SERINC3	ENST00000255175	p.I144I	c.432C>T	Heterozygous	20	44511332	44511332
SETX	ENST00000224140	p.S1461S	c.4383A>T	Heterozygous	9	132327215	132327215
SETX	ENST00000372169	p.S1461S	c.4383A>T	Heterozygous	9	132327215	132327215
SHCBP1	ENST00000303383	p.R81P	c.242G>C	Heterozygous	16	46618234	46618234
SIGLEC1	ENST00000344754	p.V881I	c.2641G>A	Heterozygous	20	3696628	3696628
SIGLEC1	ENST00000202578	p.V881I	c.2641G>A	Heterozygous	20	3696628	3696628
SIL1	ENST00000394817	p.N42K	c.126C>A	Heterozygous	5	139121153	139121153
SIN3A	ENST00000394947	p.R429*	c.1285A>T	Heterozygous	15	75409868	75409868
SLC12A5	ENST00000243964	p.R590C	c.1768C>T	Heterozygous	20	46046417	46046417
SLC16A10	ENST00000368851	p.T258I	c.773C>T	Homozygous	6	111177496	111177496
SLC22A25	ENST00000306494	p.D118fs*6	c.349_350insT	Heterozygous	11	63229303	63229304
SLC26A10	ENST00000320442	p.L75P	c.224T>C	Heterozygous	12	57620444	57620444
SLC26A10	ENST00000379218	p.L75P	c.224T>C	Heterozygous	12	57620444	57620444
SLC5A5	ENST00000222248	p.R374W	c.1120C>T	Heterozygous	19	17882021	17882021
SLC6A4	ENST00000261707	p.G338G	c.1014T>A	Heterozygous	17	30215673	30215673
SLC8A3	ENST00000381269	p.T121S	c.362C>G	Heterozygous	14	70168061	70168061
SLC8A3	ENST00000357887	p.T121S	c.362C>G	Heterozygous	14	70168061	70168061
SLC9A11	ENST00000367714	p.M519I	c.1557G>T	Heterozygous	1	173547689	173547689
SLITRK1	ENST00000377084	p.N376K	c.1128C>A	Heterozygous	13	83880380	83880380
SMG9	ENST00000270066	p.N294N	c.882C>T	Heterozygous	19	43738149	43738149
SNRNP200	ENST00000323853	p.R490H	c.1469G>A	Heterozygous	2	96296979	96296979
SNRNP200	ENST00000349783	p.R490H	c.1469G>A	Heterozygous	2	96296979	96296979
SORBS2	ENST00000284776	p.N899K	c.2697T>A	Heterozygous	4	185615102	185615102
SORBS2	ENST00000393528	p.N465K	c.1395T>A	Heterozygous	4	185615102	185615102
SORBS2	ENST00000418609	p.N803K	c.2409T>A	Heterozygous	4	185615102	185615102
SORBS2	ENST00000437304	p.N623K	c.1869T>A	Heterozygous	4	185615102	185615102
SORBS2	ENST00000448662	p.N460K	c.1380T>A	Heterozygous	4	185615102	185615102
SORCS1	ENST00000263054	p.Y394*	c.1182C>A	Heterozygous	10	106706596	106706596
SORCS1	ENST00000344440	p.Y394*	c.1182C>A	Heterozygous	10	106706596	106706596
SPDYA	ENST00000296122	p.E183D	c.549G>C	Heterozygous	2	28829316	28829316
SPDYA	ENST00000334056	p.E183D	c.549G>C	Heterozygous	2	28829316	28829316
SPEN	ENST00000375759	p.D1437G	c.4310A>G	Heterozygous	1	15930550	15930550
SPEN	ENST00000375759	p.K1999K	c.5997G>A	Homozygous	1	15932237	15932237
SPHK1	ENST00000323374	p.L104P	c.311T>C	Heterozygous	17	76386027	76386027
SPTA1	ENST00000368148	p.L2343L	c.7029G>A	Heterozygous	1	158612922	158612922
SRL	ENST00000399609	p.E464K	c.1390G>A	Heterozygous	16	4192185	4192185
SRP68	ENST00000307877	p.?	c.561+7A>G	Heterozygous	17	76063969	76063969
SSBP2	ENST00000320672	p.P282S	c.844C>T	Heterozygous	5	81442658	81442658
STAC	ENST00000273183	p.V373M	c.1117G>A	Heterozygous	3	36546197	36546197
STIM2	ENST00000237364	p.K833K	c.2499G>A	Heterozygous	4	27022993	27022993
STON1	ENST00000309835	p.E435V	c.1304A>T	Heterozygous	2	48581937	48581937
STON1-GTF2A1L	ENST00000394754	p.E435V	c.1304A>T	Heterozygous	2	48581937	48581937
SULF2	ENST00000359930	p.G498V	c.1493G>T	Heterozygous	20	47672281	47672281
SUN1	ENST00000457378	p.H268R	c.803A>G	Heterozygous	7	843602	843602
SUSD1	ENST00000374270	p.R529K	c.1586G>A	Heterozygous	9	112078705	112078705
SYCP2	ENST00000357552	p.L1089L	c.3267A>T	Heterozygous	20	59875353	59875353
TACC2	ENST00000369005	p.E2764*	c.8290G>T	Heterozygous	10	122237979	122237979
TACC2	ENST00000453444	p.E2691*	c.8071G>T	Heterozygous	10	122237979	122237979
TCF7L2	ENST00000369397	p.P211L	c.632C>T	Heterozygous	10	113143938	113143938
TCF7L2	ENST00000352065	p.P211L	c.632C>T	Heterozygous	10	113143938	113143938
TCF7L2	ENST00000355717	p.P258L	c.773C>T	Heterozygous	10	113143938	113143938
TCF7L2	ENST00000543371	p.P234L	c.701C>T	Heterozygous	10	113143938	113143938
TECRL	ENST00000381210	p.?	c.730+6T>C	Heterozygous	4	64305160	64305160
TET3	ENST00000409262	p.P1359P	c.4077C>T	Heterozygous	2	74101270	74101270
TG	ENST00000220616	p.C194*	c.582C>A	Heterozygous	8	132873165	132873165
THBS1	ENST00000260356	p.?	c.1472-1G>A	Heterozygous	15	39588525	39588525
THY1	ENST00000284240	p.T26T	c.78G>A	Heterozygous	11	119420346	119420346
THY1	ENST00000524970	p.T26T	c.78G>A	Heterozygous	11	119420346	119420346
TJP3	ENST00000262968	p.F10F	c.30C>T	Heterozygous	19	3728405	3728405
TJP3	ENST00000262968	p.P713P	c.2139C>T	Heterozygous	19	3746514	3746514
TMEM100	ENST00000299377	p.A67T	c.199G>A	Heterozygous	17	55720872	55720872
TMEM139	ENST00000359333	p.L55V	c.163C>G	Heterozygous	7	143286120	143286120
TMEM69	ENST00000372025	p.S67fs*14	c.199delT	Heterozygous	1	45693360	45693360
TMPRSS15	ENST00000284885	p.D281D	c.843T>C	Heterozygous	21	18359794	18359794
TNR	ENST00000367674	p.D1000A	c.2999A>C	Heterozygous	1	175356438	175356438
TNR	ENST00000367674	p.S1038C	c.3113C>G	Heterozygous	1	175356324	175356324
TOE1	ENST00000372090	p.S115F	c.344C>T	Heterozygous	1	45341959	45341959
TOP2A	ENST00000423485	p.G1192R	c.3574G>A	Heterozygous	17	40396429	40396429
TP53	ENST00000269305	p.Y234H	c.700T>C	Heterozygous	17	7674263	7674263
TP53	ENST00000269305	p.R213Q	c.638G>A	Heterozygous	17	7674893	7674893
TP53	ENST00000269305	p.Y234H	c.700T>C	Heterozygous	17	7674263	7674263
TP53	ENST00000269305	p.R213Q	c.638G>A	Heterozygous	17	7674893	7674893
TP53	ENST00000413465	p.Y234H	c.700T>C	Heterozygous	17	7674263	7674263
TP53	ENST00000413465	p.R213Q	c.638G>A	Heterozygous	17	7674893	7674893
TP53	ENST00000414315	p.R81Q	c.242G>A	Heterozygous	17	7674893	7674893
TP53	ENST00000420246	p.R213Q	c.638G>A	Heterozygous	17	7674893	7674893
TP53	ENST00000420246	p.Y234H	c.700T>C	Heterozygous	17	7674263	7674263
TP53	ENST00000455263	p.Y234H	c.700T>C	Heterozygous	17	7674263	7674263
TP53	ENST00000455263	p.R213Q	c.638G>A	Heterozygous	17	7674893	7674893
TP53	ENST00000545858	p.Y141H	c.421T>C	Heterozygous	17	7674263	7674263
TP53	ENST00000545858	p.R120Q	c.359G>A	Heterozygous	17	7674893	7674893
TRAF3	ENST00000560371	p.K5T	c.14A>C	Heterozygous	14	102870215	102870215
TRANK1	ENST00000429976	p.?	c.1541-9G>A	Heterozygous	3	36858058	36858058
TRDN	ENST00000398178	p.E413G	c.1238A>G	Homozygous	6	123377724	123377724
TRPM4	ENST00000252826	p.S995L	c.2984C>T	Heterozygous	19	49201994	49201994
TRPM6	ENST00000360774	p.R1683K	c.5048G>A	Heterozygous	9	74750673	74750673
TRPM6	ENST00000449912	p.R1678K	c.5033G>A	Heterozygous	9	74750673	74750673
TRPM6	ENST00000451710	p.R1683K	c.5048G>A	Heterozygous	9	74750673	74750673
TRPS1	ENST00000395715	p.P429P	c.1287C>T	Heterozygous	8	115604682	115604682
TRPS1	ENST00000395715	p.P429P	c.1287C>T	Heterozygous	8	115604682	115604682
TTC21B	ENST00000243344	p.?	c.263-10C>T	Heterozygous	2	165945700	165945700
TTC40	ENST00000368586	p.G2300R	c.6898G>C	Heterozygous	10	132834092	132834092
TTF2	ENST00000369466	p.D562N	c.1684G>A	Heterozygous	1	117078026	117078026
TTLL2	ENST00000239587	p.H318H	c.954T>C	Heterozygous	6	167340854	167340854
TTN	ENST00000342175	p.E19057G	c.57170A>G	Heterozygous	2	178562343	178562343
TTN	ENST00000342992	p.E25362G	c.76085A>G	Heterozygous	2	178562343	178562343
TTN	ENST00000342992	p.T8005M	c.24014C>T	Heterozygous	2	178712084	178712084
TTN	ENST00000356127	p.T8005M	c.24014C>T	Heterozygous	2	178712084	178712084
TTN	ENST00000356127	p.E25360G	c.76079A>G	Heterozygous	2	178562343	178562343
TTN	ENST00000359218	p.E18990G	c.56969A>G	Heterozygous	2	178562343	178562343
TUBA1A	ENST00000301071	p.?	c.4-7C>T	Heterozygous	12	49186840	49186840
TULP2	ENST00000221399	p.L77R	c.230T>G	Heterozygous	19	48895485	48895485
TYRP1	ENST00000388918	p.L415L	c.1243C>T	Heterozygous	9	12704687	12704687
UBE2V2	ENST00000523111	p.E121Q	c.361G>C	Heterozygous	8	48060751	48060751
UNC80	ENST00000281753	p.?	c.93-8T>C	Heterozygous	2	209773086	209773086
UNC80	ENST00000439458	p.?	c.93-8T>C	Heterozygous	2	209773086	209773086
USH1G	ENST00000319642	p.S177R	c.531C>G	Heterozygous	17	74920305	74920305
USP24	XM_371254.3	p.D679D	c.2037T>C	Heterozygous	1	55146074	55146074
USP24	ENST00000294383	p.D762D	c.2286T>C	Heterozygous	1	55146074	55146074
USP9X	OTTHUMT00000056248.1	p.Q1236Q	c.3708A>G	Heterozygous	X	41188036	41188036
USP9X	ENST00000324545	p.Q1243Q	c.3729A>G	Heterozygous	X	41188036	41188036
UTP20	ENST00000261637	p.A2517V	c.7550C>T	Heterozygous	12	101379524	101379524
WBP11	ENST00000261167	p.P194H	c.581C>A	Heterozygous	12	14794677	14794677
WI2-3308P17.2	ENST00000436041	p.F66L	c.198T>G	Heterozygous	1	13049883	13049883
WI2-3308P17.2	ENST00000436041_v68	p.F66L	c.198T>G	Heterozygous	1	13049883	13049883
WIZ	ENST00000263381	p.A430A	c.1290T>C	Heterozygous	19	15425560	15425560
WIZ	ENST00000389282	p.A1287A	c.3861T>C	Heterozygous	19	15425560	15425560
WIZ	ENST00000545156	p.A601A	c.1803T>C	Heterozygous	19	15425560	15425560
WWOX	ENST00000299644	p.Q354K	c.1060C>A	Heterozygous	16	79212099	79212099
XIRP1	ENST00000340369	p.P1347T	c.4039C>A	Heterozygous	3	39185407	39185407
XIRP2	ENST00000409728	p.N536_L547del12	c.1605_1640del36	Heterozygous	2	167258052	167258087
ZAK	ENST00000409176	p.G745E	c.2234G>A	Heterozygous	2	173266581	173266581
ZCCHC11	ENST00000257177	p.S519A	c.1555T>G	Heterozygous	1	52481884	52481884
ZDHHC11	ENST00000283441	p.P222L	c.665C>T	Heterozygous	5	840614	840614
ZDHHC11	ENST00000424784	p.P222L	c.665C>T	Heterozygous	5	840614	840614
ZFP2	ENST00000361362	p.R345R	c.1035G>C	Heterozygous	5	178932348	178932348
ZFP36L1	ENST00000336440	p.?	c.57+1G>A	Heterozygous	14	68792881	68792881
ZIM2	ENST00000423103	p.S547S	c.1641C>T	Heterozygous	19	56816801	56816801
ZNF107	ENST00000395391	p.K95K	c.285G>A	Heterozygous	7	64706589	64706589
ZNF107	ENST00000395391	p.R96*	c.286A>T	Heterozygous	7	64706590	64706590
ZNF181	ENST00000328088	p.R218P	c.653G>C	Heterozygous	19	34741226	34741226
ZNF181	ENST00000392232	p.R326P	c.977G>C	Heterozygous	19	34741226	34741226
ZNF181	ENST00000492450	p.R282P	c.845G>C	Heterozygous	19	34741226	34741226
ZNF257	ENST00000322487	p.E401K	c.1201G>A	Heterozygous	19	23933317	23933317
ZNF367	ENST00000375256	p.A346V	c.1037C>T	Heterozygous	9	96388253	96388253
ZNF41	ENST00000313116	p.R147S	c.439C>A	Homozygous	X	47449331	47449331
ZNF41	ENST00000397050	p.R157S	c.469C>A	Homozygous	X	47449331	47449331
ZNF507	ENST00000355898	p.R482R	c.1446G>A	Heterozygous	19	32354276	32354276
ZNF529	ENST00000334116	p.F319L	c.955T>C	Heterozygous	19	36547603	36547603
ZNF529	ENST00000334116	p.F319L	c.955T>C	Heterozygous	19	36547603	36547603
ZNF536	ENST00000355537	p.G331S	c.991G>A	Heterozygous	19	30444553	30444553
ZNF592	ENST00000299927	p.K872T	c.2615A>C	Heterozygous	15	84798353	84798353
ZNF643	ENST00000361584	p.V252I	c.754G>A	Heterozygous	1	40463044	40463044
ZNF643	ENST00000411995	p.V354I	c.1060G>A	Heterozygous	1	40463044	40463044
ZNF643	ENST00000431552	p.V285I	c.853G>A	Heterozygous	1	40463044	40463044
ZNF716	ENST00000420713	p.N189N	c.567C>T	Heterozygous	7	57469028	57469028
ZNF716	ENST00000420713	p.N189N	c.567C>T	Heterozygous	7	57469028	57469028
ZZEF1	ENST00000381638	p.A764A	c.2292G>C	Heterozygous	17	4087484	4087484
